# Supplementary material for: Effects of the Community Score Card approach on reproductive health service-related outcomes in Malawi
Source: PLoS One. 2020 May 19;15(5):e0232868. doi: 10.1371/journal.pone.0232868 (PMC7236973; doi:10.1371/journal.pone.0232868)
Supplement: S1 File — (XLS) [file pone.0232868.s001.xls]

## Sheet: Data
health_facility	treatment	csc_part	type_of_health_worker	age	catholic	female	ngoni	live_at_facility	live_in_community	electric	ThirtyTo59	OneTo2Hours	MoreThan2Hours	age_cat	relig	comm_work	metal_roof	four_years_since_grad	TwoPlusYears	dist_supplies	dist_road	anc_resp	fpc_resp	fpp_resp	hivc_resp	hivt_resp	lad_resp	ppfup_resp	bfc_resp	rk_resp	sup_resp	prop_hrs_fac	prop_hrs_comm	num_wom_counc	contra_plan	rec_wom_saw	num_wom_saw	home_visit	home_visit_times	num_counc_fp	yw_counsel	last_fp_mar	last_fp_age	last_fp_age_cat	last_fp_part	fpc_private	fpc_wait	fpc_hiv	comp_anc
8	1	1	2	26	0	0	0	1	0	1	0	0	0	20-30	Other Christian	Yes, at the institution/facility	1	0	1	4	2	1	1	1	1	0	1	1	1	1	1	4	0	51+	5	1	51+	1	4	51+	2	1	19	15-19	0	1	1	1	1
8	1	1	2	31	0	0	0	1	0	1	0	0	0	31-40	Other Christian	Yes, at the institution/facility	1	0	0	2	2	1	1	1	0	0	1	1	1	1	1	2	0	51+	5					51+	5	1	25	25-29	0	1	1	1	1
8	1	1	3	25	0	0	0	0	0	0	0	0	0	20-30	Other Christian	No	1	1	1	2	2	1	1	1	1	0	0	0	0	0	0	5	0	0						1-10	2	1	27	25-29	0	1	0	0
8	1	0	4	56	0	0	1	1	0	1	0	0	0	51+	Presbyterian	Yes, at the institution/facility	1	1	1	2	2	0	0	1	1	0	0	0	0	0	0	5	0	0						1-10	1	1	29	25-29	0	1	1	1
8	1	0	6	50	1	0	0	0	1	0	0	0	0	41-50	Catholic	Yes, in the community	1	1	1	1	1	0	0	0	0	0	0	0	0	0	0	5	0	0						0
8	1	0	6	31	0	0	0	0	0	0	0	0	0	31-40	Other Christian	No	0	1	1	2	2	0	0	0	0	0	0	0	0	0	0	5	0	0						0
8	1	1	4	31	1	1	1	0	1	0	0	0	0	31-40	Catholic	Yes, in the community	1	1	1	2	1	1	1	1	0	0	0	0	0	0	0	1	4	0						51+	2	1	25	25-29	0	0	0	1
8	1	1	4	34	0	1	1	0	1	0	0	0	0	31-40	Other Christian	Yes, in the community	1	1	1	1	1	1	1	0	0	0	0	1	0	1	1	1	4	1-10	5	1	1-10	5	2	11-50	2	1	20	20-24	0	1	0	1	0
8	1	1	4	30	0	1	1	0	1	0	0	1	0	20-30	Other Christian	Yes, in the community	1	1	1	5	4	1	1	1	1	1	0	1	1	1	0	4	1	1-10	2	1	1-10	5	3	1-10	2	1	25	25-29	0	1	1	1	0
8	1	1	4	36	0	0	0	0	1	0	0	0	0	31-40	Other	Yes, in the community	1	1	1	2	1	1	1	1	0	0	0	1	1	0	0	3	3	1-10	2	1	1-10	5	3	1-10	1	1	22	20-24	0	1	1	1	0
8	1	1	4	44	1	0	1	0	1	0	0	0	0	41-50	Catholic	Yes, in the community	0	1	1	2	2	0	1	1	1	0	0	0	1	1	0	1	4	1-10	4	1	1-10	5	3	51+	1	1	19	15-19	0	1	1	1	0
8	1	0	4	32	0	0	0	0	1	0	0	0	0	31-40	Presbyterian	Yes, in the community	0	1	1	2	2	0	0	0	0	0	0	0	1	0	0	1	4	1-10	5					11-50	5	1	24	20-24	0	0	1	1	1
8	1	0	4	36	0	1	0	0	1	0	0	1	0	31-40	Presbyterian	Yes, in the community	1	1	1	5	4	0	1	0	1	0	0	1	1	0	0	1	4	1-10	5	1	11-50	2	3	11-50	5	1	36	35-45	0	1	1	1	1
8	1	0	4	52	0	0	1	0	1	0	0	0	0	51+	Other Christian	Yes, in the community	1	1	1	2	2	0	1	1	1	0	0	0	1	1	0	1	4	11-50	5	1	11-50	5	3	51+	1	1	23	20-24	0	1	0	1	1
8	1	0	4	34	0	0	1	0	1	1	0	0	0	31-40	Other Christian	Yes, in the community	1	1	1	2	2	1	1	1	1	1	0	1	1	1	0	1	4	1-10	5	1	1-10	2	5	1-10	2	1	18	15-19	0	1	1	1	0
8	1	0	4	32	0	0	1	0	1	0	1	0	0	31-40	Presbyterian	Yes, in the community	1	1	1	2	3	1	1	1	0	0	0	1	0	1	0	1	4	1-10	5	1	1-10	5	3	1-10	1	1	22	20-24	0	1	0	1	0
8	1	1	4	34	0	0	1	0	1	1	0	1	0	31-40	Other Christian	Yes, in the community	1	1	1	2	4	1	0	1	0	0	0	1	0	0	0	1	4	1-10	5	1	1-10	5	3	11-50	2	1	18	15-19	0	0	1	1	1
8	1	1	4	31	0	1	0	0	1	0	0	0	0	31-40	Other Christian	Yes, in the community	1	1	1	5	2	1	1	1	1	0	0	1	1	1	0	2	4	1-10	5	1	1-10	5	2	11-50	5	1	23	20-24	0	1	1	1	1
8	1	1	4	32	0	0	1	0	1	0	0	0	0	31-40	Other Christian	Yes, in the community	1	1	1	4	2	1	1	1	1	0	0	1	1	0	0	2	4	11-50	5					51+	3	1	18	15-19	0	1	0	0	1
8	1	0	4	32	0	0	1	0	1	0	0	0	0	31-40	Presbyterian	Yes, in the community	1	1	1	5	2	1	1	1	1	0	0	1	1	1	0	3	3	11-50	5	1	1-10	5	3	51+	2	1	30	30-34	0	1	0	1	1
8	1	1	4	43	0	1	1	0	1	0	0	1	0	41-50	Other Christian	Yes, in the community	1	1	1	4	4	1	1	1	1	1	0	1	1	1	0	2	4	1-10	2	1	1-10	5	4	11-50	2	1	22	20-24	0	1	1	1	0
8	1	1	4	36	0	0	1	0	1	0	0	0	0	31-40	Presbyterian	Yes, in the community	1	1	1	5	2	1	0	0	0	0	0	1	1	1	0	2	4	1-10	5	1	1-10	5	5	51+	2	1	29	25-29	0	1	1	1	1
8	1	1	4	30	0	1	0	1	0	0	0	0	0	20-30	Other Christian	Yes, at the institution/facility	1	1	1	2	1	1	1	1	1	0	0	0	1	1	1	2	3	11-50	5	1	11-50	2	3	11-50	2	1	19	15-19	1	1	1	1	1
8	1	1	4	51	1	0	0	0	1	0	0	0	0	51+	Catholic	Yes, in the community	1	1	1	4	2	0	1	1	0	0	0	0	1	1	0	1	4	1-10	5	1	1-10	4	5	51+	3	1	18	15-19	0	1	0	1	1
14	0	1	4	44	1	0	0	0	1	0	0	0	1	41-50	Catholic	Yes, in the community	1	1	1	5	5	0	1	0	1	1	0	1	1	1	1	3	3	1-10	5	0	1-10	3	3	1-10	2	1	18	15-19	0	1	1	1	0
14	0	0	4	47	0	0	1	0	1	0	0	0	1	41-50	Other Christian	Yes, in the community	1	1	1	5	5	1	1	1	1	0	0	1	1	1	1	3	3	1-10	4	1	1-10	4	5	1-10	2	1	27	25-29	0	1	1	1	0
14	0	0	3	66	0	1	0	1	0	0	0	1	0	51+	Other	Yes, at the institution/facility	1	1	1	4	4	0	0	0	1	0	0	1	0	0	0	5	0	11-50	5					11-50	4	1	22	20-24	1	1	1	1	1
14	0	0	2	54	0	1	1	1	0	0	1	0	0	51+	Other	Yes, at the institution/facility	1	1	1	5	3	1	1	1	1	0	1	1	1	1	1	4	0	11-50	5	1	11-50	1	1	51+	2	1	25	25-29	0	1	1	1	1
14	0	0	4	44	0	1	1	0	1	0	0	1	0	41-50	Other Christian	Yes, in the community	1	1	1	3	4	1	1	1	1	1	0	0	1	1	0	3	3	51+	5	1	11-50	5	5	51+	4	1	24	20-24	0	1	1	1	1
14	0	1	4	27	1	0	1	0	1	1	0	1	0	20-30	Catholic	Yes, in the community	1	1	1	5	4	1	1	1	0	0	0	0	1	1	1	1	0	1-10	5	1	1-10	5	5	1-10	1	1	26	25-29	1	1	1	1	1
14	0	1	6	47	0	0	1	0	1	0	0	1	0	41-50	Other	Yes, in the community	0	1	1	3	4	0	0	0	0	0	0	0	0	0	0	5	0	0						0
14	0	0	3	69	0	1	0	0	1	0	0	0	1	51+	Other	Yes, in the community	1	1	1	5	5	1	0	0	0	0	0	1	1	1	1	5	0	0						0
14	0	0	4	31	0	0	1	0	1	0	0	1	0	31-40	Other Christian	Yes, in the community	1	1	1	3	4	1	1	1	1	0	0	0	1	1	0	3	3	11-50	5	1	1-10	5	3	51+	2	1	26	25-29	0	1	0	1	1
14	0	0	2	67	0	1	0	1	0	0	0	0	0	51+	Other Christian	Yes, at the institution/facility	1	1	1	5	1	1	1	1	1	0	0	0	1	0	1	4	0	0		0	0			0
14	0	0	3	54	0	0	0	0	1	0	1	0	0	51+	Other	Yes, in the community	0	1	1	5	3	1	0	0	0	0	0	0	0	0	0	3	2	0						0
10	1	1	6	52	0	0	1	0	1	0	1	0	0	51+	Other Christian	Yes, in the community	0	1	1	3	3	0	0	0	0	0	0	0	0	0	0	5	0	0						0
10	1	1	6	46	0	0	0	1	0	0	0	1	0	41-50	Other Christian	Yes, at the institution/facility	1	1	1	5	4	1	1	1	1	1	1	1	1	1	1	5	0	11-50	4	1	11-50	1	1	51+	2	1	35	35-45	0	1	1	1	0
10	1	0	3	30	0	0	0	1	0	0	0	0	1	20-30	Other Christian	Yes, at the institution/facility	1	0	0	5	5	1	1	1	0	0	0	0	1	0	0	5	0	11-50	5					0									0
10	1	1	3	51	0	1	1	0	1	0	0	1	0	51+	Presbyterian	Yes, in the community	1	1	1	2	4	1	1	0	1	0	0	1	1	0	0	4	0	0		0	0			0
10	1	1	3	38	0	1	1	0	1	0	0	0	1	31-40	Presbyterian	Yes, in the community	1	1	1	5	5	1	1	0	1	0	0	1	1	0	0	5	0	1-10	4					11-50	1	0	30	30-34	1	1	1	1	0
10	1	1	3	27	0	0	1	0	1	0	1	0	0	20-30	Presbyterian	Yes, in the community	0	1	0	5	3	0	1	1	1	0	0	0	1	0	0	5	0	11-50	5	0	11-50	1	1	51+	4	0	35	35-45	0	1	0	0	0
10	1	0	3	42	0	1	1	0	1	0	0	0	1	41-50	Other Christian	Yes, in the community	0	0	0	5	5	0	0	0	1	0	0	1	1	0	0	5	0	1-10	5	0	0			0									1
10	1	0	4	31	0	0	0	0	1	0	0	0	1	31-40	Other Christian	Yes, in the community	1	1	1	5	5	1	1	1	1	1	0	0	1	1	1	3	2	11-50	5	1	11-50	5	3	11-50	2	1	21	20-24	0	1	1	1	1
10	1	0	4	40	0	0	0	0	1	0	1	0	0	31-40	Presbyterian	Yes, in the community	1	1	1	2	3	1	1	1	1	1	0	0	1	0	1	1	4	1-10	5	0	1-10	4	3	11-50	1	1			0	1	1	1	1
10	1	1	4	40	0	1	1	0	1	0	0	0	0	31-40	Other Christian	Yes, in the community	1	1	1	3	2	1	1	1	1	0	0	0	1	1	0	3	3	1-10	5	1	1-10	5	3	1-10	1	1			0	1	0	1	1
17	0	0	2	26	0	0	0	1	0	1	0	1	0	20-30	Other	Yes, at the institution/facility	1	0	0	4	4	1	1	1	1	0	1	1	1	1	1	5	0	51+	4					11-50	3	1	30	30-34	0	1	1	1	0
17	0	0	2	48	1	1	1	1	0	1	0	1	0	41-50	Catholic	Yes, at the institution/facility	1	1	1	4	4	1	1	0	1	1	1	1	1	0	1	5	0	51+	5					51+	4	0			0	0	0	1	1
17	0	0	2	28	1	0	0	1	0	1	1	0	0	20-30	Catholic	Yes, at the institution/facility	1	0	0	4	3	1	1	1	1	1	1	1	1	1	1	5	0	51+	5	1	51+	1	1	51+	2	1	20	20-24	0	1	1	1	1
17	0	0	2	76	1	1	0	1	0	1	0	1	0	51+	Catholic	Yes, at the institution/facility	1	1	1	4	4	1	0	0	0	1	1	1	1	0	1	5	0	11-50	1					0									0
17	0	0	4	32	0	0	1	0	1	0	0	0	1	31-40	Other Christian	Yes, in the community	1	1	1	5	5	1	1	1	1	0	0	0	1	1	1	2	4	1-10	5	1	1-10	5	4	1-10	3	1	21	20-24	0	1	1	1	1
17	0	0	4	31	0	1	1	0	1	1	0	1	0	31-40	Presbyterian	Yes, in the community	1	1	1	2	4	0	1	1	1	0	0	0	1	1	1	1	4	1-10	5	1	1-10	5	3	51+	1	1	24	20-24	0	1	1	0	1
17	0	0	4	38	1	0	1	0	1	0	1	0	0	31-40	Catholic	Yes, in the community	1	1	1	2	3	0	1	1	0	0	0	1	1	1	1	2	4	11-50	5	0	11-50	5	5	51+	1	0	32	30-34	0	1	1	1	0
17	0	0	4	41	0	1	1	0	1	0	0	1	0	41-50	Presbyterian	Yes, in the community	1	1	1	4	4	1	1	1	0	0	0	1	1	1	1	1	4	11-50	5	1	11-50	5	4	11-50	2	1	22	20-24	0	1	0	1	1
17	0	0	4	35	0	1	0	0	1	1	1	0	0	31-40	Presbyterian	Yes, in the community	1	1	1	2	3	1	1	1	1	0	0	0	1	1	0	2	4	11-50	5	1	1-10	5	3	11-50	2	1	35	35-45	0	1	1	1	1
17	0	0	4	42	1	0	0	0	1	1	0	0	0	41-50	Catholic	Yes, in the community	1	1	1	2	2	0	1	1	0	0	0	1	1	0	1	3	2	1-10	5	0	1-10	5	3	1-10	2	0	17	15-19	0	1	1	1	1
17	0	1	4	30	0	1	1	0	1	0	0	0	1	20-30	Presbyterian	Yes, in the community	1	1	1	4	5	1	1	1	1	0	0	0	1	1	0	4	1	1-10	5	1	1-10	2	3	11-50	2	1	25	25-29	0	1	0	1	0
17	0	0	3	41	1	1	1	0	1	0	0	1	0	41-50	Catholic	Yes, in the community	1	1	1	4	4	1	1	0	1	0	0	1	1	0	0	4	0	11-50	5					0									1
17	0	0	3	29	1	1	1	0	1	0	0	0	1	20-30	Catholic	Yes, in the community	1	1	0	5	5	1	1	0	1	0	0	1	1	0	1	5	0	11-50	5	0	1-10	2	4	11-50	1	1	22	20-24	0	1	1	1	1
17	0	0	6	43	1	1	0	0	0	0	0	0	1	41-50	Catholic	No	1	1	1	4	5	1	1	0	1	0	0	1	1	1	0	4	1	1-10	3					0									0
17	0	0	6		1	1	0	0	1	1	0	1	0		Catholic	Yes, in the community	1	0	0	5	4	0	0	0	0	0	0	0	0	0	1	4	1	1-10	5	0	0			1-10	2	1	19	15-19	0	1	0	1	1
17	0	0	3	27	1	0	1	0	1	0	1	0	0	20-30	Catholic	Yes, in the community	1	0	0	3	3	0	1	0	1	0	0	0	1	1	0	5	0	11-50	5					11-50	4	1	19	15-19	0	1	1	1	1
17	0	0	3	23	1	1	0	0	1	0	0	0	0	20-30	Catholic	Yes, in the community	0	0	1	4	2	0	0	0	0	0	0	0	0	0	0	5	0	0						0
17	0	0	3	36	0	1	1	0	1	0	0	0	0	31-40	Other Christian	Yes, in the community	1	1	1	5	2	1	0	0	1	0	0	1	1	1	1	4	0	0						1-10	2	1	32	30-34	0	1	1	1
17	0	0	3	25	1	1	0	0	0	0	0	1	0	20-30	Catholic	No	1	0	1	4	4	1	0	0	1	0	0	1	0	0	0	5	0	11-50	1					0									0
17	0	0	6	38	1	1	1	0	0	0	0	1	0	31-40	Catholic	No	1	1	1	2	4	1	1	0	1	0	1	0	1	0	0	5	0	11-50	5					51+	2	0			1	0	0	1	1
17	0	0	3	22	1	1	0	0	0	0	1	0	0	20-30	Catholic	No	1	0	0	3	3	1	1	0	1	0	0	0	1	0	1	5	0	11-50	5					51+	3	0			0	0	0	1	1
17	0	0	4	40	0	0	1	0	1	1	0	1	0	31-40	Presbyterian	Yes, in the community	1	1	1	3	4	0	1	1	0	0	0	0	1	0	0	4	3	1-10	2	0	1-10	5	3	11-50	1	1	32	30-34	0	1	1	1	0
15	0	0	3	23	0	1	1	0	1	1	0	0	0	20-30	Other	Yes, in the community	1	0	1	2	2	1	1	1	0	0	0	0	1	0	0	3	0	11-50	5					11-50	4	1	22	20-24	0	1	1	1	1
15	0	0	4	37	0	1	0	0	1	1	0	0	0	31-40	Other Christian	Yes, in the community	1	1	1	2	2	1	1	1	0	0	0	0	1	1	0	0	0	0		1	0			0
15	0	0	2	27	0	0	0	1	0	1	0	0	0	20-30	Other Christian	Yes, at the institution/facility	1	0	0	2	1	1	1	1	0	0	1	0	1	1	1	5	0	11-50	5	1	11-50	1	1	51+	4	1			0	1	1	1	1
15	0	0	4	33	0	1	1	0	0	0	0	0	0	31-40	Other Christian	No	1	1	1	3	2	1	1	1	0	0	0	0	1	0	0	4	1	11-50	5	0	1-10	5	5	51+	2	1	31	30-34	0	1	1	1	1
15	0	0	3	52	0	1	0	1	0	0	0	0	0	51+	Other Christian	Yes, at the institution/facility	1	1	1	3	1	1	1	0	1	0	0	1	1	0	0	5	0	11-50	5	0	51+	1	1	11-50	2	1	32	30-34	0	1	0	1	0
15	0	0	4	38	0	0	1	1	0	1	0	0	0	31-40	Other Christian	Yes, at the institution/facility	1	1	1	2	2	1	1	1	1	0	0	1	1	1	1	4	1	1-10	2	1	1-10	2	2	1-10	4	1	19	15-19	0	1	1	0	0
15	0	0	3	35	1	0	0	0	0	0	0	0	0	31-40	Catholic	No	1	1	1	2	2	0	0	0	0	0	0	1	1	0	0	5	0	0						0
15	0	0	6	45	0	0	1	0	1	0	0	0	0	41-50	Other	Yes, in the community	1	1	1	2	2	0	0	0	0	0	0	0	0	0	0	3	0	0						0
15	0	0	3	49	0	1	1	1	0	0	0	0	0	41-50	Presbyterian	Yes, at the institution/facility	1	1	1	2	2	1	1	1	1	0	0	1	1	0	1	5	0	11-50	5					51+	2	1	26	25-29	0	1	1	1	1
15	0	0	3	23	1	1	1	0	1	1	0	0	0	20-30	Catholic	Yes, in the community	1	0	1	2	2	0	0	0	0	0	0	0	0	0	0	3	0	0						0
15	0	0	4	32	0	1	1	0	1	1	1	0	0	31-40	Other Christian	Yes, in the community	1	1	1	3	3	1	1	1	1	0	0	0	1	1	0	2	4	51+	5	1	1-10	5	5	11-50	2	1	29	25-29	0	1	1	1	1
15	0	0	4	34	0	1	0	0	1	0	1	0	0	31-40	Other	Yes, in the community	1	1	1	3	3	0	1	0	0	0	0	1	1	1	0	4	2	11-50	2	1	11-50	2	3	11-50	2	1	23	20-24	0	0	1	1	0
15	0	0	4	28	0	1	0	0	1	0	0	0	0	20-30	Other Christian	Yes, in the community	1	1	1	2	1	1	1	1	1	1	0	0	1	1	0	3	3	1-10	5	1	1-10	5	4	1-10	2	1	34	30-34	1	1	1	0	1
15	0	0	4	29	1	0	1	0	1	0	0	0	0	20-30	Catholic	Yes, in the community	1	0	1	3	2	1	1	1	1	0	0	1	1	0	1	4	1	51+	5	0	51+	2	2	51+	2	1	35	35-45	0	1	0	1	0
15	0	0	1	23	1	0	1	1	0	1	0	0	0	20-30	Catholic	Yes, at the institution/facility	1	0	0	2	1	1	1	1	1	1	1	1	1	0	1	5	0	0						0
15	0	0	2	30	1	0	1	1	0	1	0	0	0	20-30	Catholic	Yes, at the institution/facility	1	1	1	2	2	1	1	1	1	1	1	1	1	0	1	5	0	51+	5					11-50	4	0	17	15-19	0	1	0	1	1
11	0	0	3	23	0	1	1	0	1	0	0	0	0	20-30	Other Christian	Yes, in the community	1	0	0	2	2	0	0	0	1	0	1	0	1	0	0	5	0	0						11-50	4	1	35	35-45	0	1	1	1
11	0	0	4	38	0	1	1	0	1	1	0	0	0	31-40	Other Christian	Yes, in the community	1	1	1	2	2	1	1	1	1	1	0	0	1	1	0	3	3	11-50	5	1	11-50	1	3	51+	1	0	35	35-45	0	1	0	1	0
11	0	0	4	36	1	1	1	0	1	1	0	0	0	31-40	Catholic	Yes, in the community	1	1	1	2	2	0	1	1	1	0	0	1	1	1	1	3	2	1-10	3	1	11-50	2	3	11-50	2	1	31	30-34	0	1	1	0	0
11	0	0	4	32	0	0	1	0	1	0	0	1	0	31-40	Other Christian	Yes, in the community	1	1	1	4	4	0	1	1	1	0	0	0	1	1	1	3	3	51+	2	1	11-50	3	3	51+	3	1	18	15-19	0	0	1	1	0
11	0	0	4	39	0	1	1	0	0	1	0	0	0	31-40	Other Christian	No	1	1	1	2	2	1	1	1	0	1	0	0	1	1	0	1	4	1-10	1	1	1-10	2	3	11-50	1	1	31	30-34	0	1	1	1	0
11	0	0	3	25	1	0	1	0	0	1	1	0	0	20-30	Catholic	No	1	1	1	2	3	0	0	0	0	0	0	0	0	1	0	5	0	1-10	1					0									0
11	0	0	3	27	1	0	0	0	1	0	0	0	0	20-30	Catholic	Yes, in the community	1	0	1	2	2	0	0	0	1	0	0	0	1	0	0	4	1	1-10	1	0	0			11-50	4	1	16	15-19	0	1	0	1	0
11	0	0	3	36	1	0	0	0	1	1	1	0	0	31-40	Catholic	Yes, in the community	1	1	1	2	3	0	0	0	0	0	0	0	0	0	0	5	0	0						0
11	0	0	2	73	0	1	0	1	0	0	0	0	0	51+	Other Christian	Yes, at the institution/facility	1	1	1	2	2	1	1	0	1	0	1	0	1	1	1	5	0	11-50	3	1	11-50	1	1	11-50	2	1	22	20-24	0	1	0	1	0
11	0	0	1	31	0	0	0	0	1	1	0	0	0	31-40	Presbyterian	Yes, in the community	1	0	0	2	1	0	0	0	1	0	1	0	0	0	1	5	0	0						1-10	1	1	35	35-45	0	1	0	0
11	0	0	6	51	0	0	1	0	1	0	0	0	0	51+	Other	Yes, in the community	0	1	1	3	2	1	1	1	0	0	0	0	0	0	0	5	0	0						0
2	1	1	3	38	0	1	1	0	1	0	0	1	0	31-40	Other Christian	Yes, in the community	1	1	1	5	4	1	1	0	1	0	0	1	0	0	1	5	0	0						0
2	1	1	3	35	0	0	1	0	1	0	0	0	1	31-40	Other Christian	Yes, in the community	1	1	1	5	5	0	0	1	0	0	0	0	0	0	0	5	0	0						0
2	1	1	4	50	0	0	1	0	0	0	0	1	0	41-50	Other	No	1	0	0	4	4	1	1	1	1	0	0	0	1	1	1	1	4	1-10	5	0	1-10	2	4	1-10	3	1	21	20-24	1	1	1	1	1
2	1	1	4	36	0	1	1	0	1	0	0	1	0	31-40	Other Christian	Yes, in the community	1	1	1	4	4	1	1	1	1	1	0	0	1	1	0	2	4	11-50	5	1	1-10	5	3	51+	4	1	17	15-19	0	1	0	1	1
2	1	1	4	40	0	1	1	0	1	0	0	1	0	31-40	Presbyterian	Yes, in the community	1	1	1	3	4	1	1	0	1	0	0	0	1	1	1	2	2	1-10	5	1	1-10	5	3	1-10	1	1	24	20-24	0	1	1	1	0
2	1	1	4	40	1	0	1	0	1	0	1	0	0	31-40	Catholic	Yes, in the community	1	1	1	4	3	1	1	1	1	0	0	1	1	1	1	3	3	51+	5	1	11-50	3	3	51+	3	1	21	20-24	0	1	0	1	1
2	1	1	4	30	1	1	0	1	0	1	0	0	1	20-30	Catholic	Yes, at the institution/facility	1	1	1	5	5	1	1	1	1	0	0	1	1	1	1	4	1	11-50	5	0	11-50	1	3	11-50	4	1	39	35-45	0	1	1	1	1
2	1	1	4	40	0	0	0	0	0	0	0	1	0	31-40	Other	No	1	1	1	4	4	1	1	1	1	0	0	0	1	1	1	2	4	11-50	4	1	11-50	5	3	51+	4	1	19	15-19	0	1	1	1	0
2	1	1	4	30	0	1	0	0	1	0	0	1	0	20-30	Presbyterian	Yes, in the community	1	1	1	4	4	1	1	0	1	1	0	1	1	1	0	3	3	11-50	5	1	1-10	5	5	11-50	2	0			0	0	0	1	1
2	1	1	4	32	0	0	1	0	0	0	0	1	0	31-40	Other Christian	No	1	1	1	4	4	1	1	1	1	1	0	1	1	1	1	3	3	51+	5	1	1-10	5	5	11-50	2	1	29	25-29	0	1	0	1	1
2	1	1	4	42	1	0	1	0	1	0	0	1	0	41-50	Catholic	Yes, in the community	1	1	1	4	4	1	1	1	1	0	0	0	1	1	0	2	4	1-10	5	1	11-50	5	2	51+	2	1	26	25-29	0	1	1	1	1
2	1	1	4	32	0	0	0	0	1	0	0	0	1	31-40	Other Christian	Yes, in the community	1	1	1	4	5	1	1	1	1	0	0	1	1	1	0	1	4	1-10	5	1	1-10	5	3	11-50	2	1			0	1	1	1	1
2	1	1	4	51	1	0	1	0	1	0	1	0	0	51+	Catholic	Yes, in the community	1	1	1	2	3	1	1	1	1	0	0	1	1	1	1	4	3	11-50	1	1	11-50	2	3	11-50	2	1	34	30-34	0	0	0	1	0
2	1	1	2	70	1	1	1	1	0	1	0	0	1	51+	Catholic	Yes, at the institution/facility	1	1	1	5	5	1	1	1	1	1	1	1	1	1	1	5	0	51+	5	1	51+	1	1	51+	2	1	19	15-19	0	1	1	1	1
2	1	1	6		1	0	0	1	0	1	0	0	1		Catholic	Yes, at the institution/facility	1	1	1	5	5	1	1	1	1	1	1	0	1	1	1	4	3	51+	5	1	51+	1	2	0									0
2	1	0	6	49	1	0	1	1	0	0	0	0	1	41-50	Catholic	Yes, at the institution/facility	1	1	1	5	5	0	0	0	0	0	0	0	0	0	1	5	0	0						0
2	1	1	4	34	0	0	0	0	1	0	0	0	1	31-40	Other	Yes, in the community	1	1	1	5	5	1	1	0	1	0	0	1	1	1	1	3	3	51+	5	1	51+	3	3	51+	2	1	22	20-24	0	1	1	1	1
2	1	1	3	31	0	0	0	1	0	0	0	0	1	31-40	Other	Yes, at the institution/facility	1	0	1	5	5	0	1	0	1	0	0	0	0	0	1	4	0	0						1-10	5	0	21	20-24	0	0	1	1
2	1	1	4	54	0	0	1	0	1	0	0	0	1	51+	Presbyterian	Yes, in the community	1	1	1	5	5	1	1	0	1	0	0	1	1	0	0	2	4	11-50	5	0	11-50	2	3	11-50	2	1	23	20-24	0	0	1	1	1
2	1	1	1	36	0	0	0	1	0	1	0	0	1	31-40	Other Christian	Yes, at the institution/facility	1	0	1	5	5	1	1	1	1	0	1	1	1	1	1	5	0	51+	5					51+	2	0	15	15-19	0	1	1	1	1
8	1	1	6	30	0	1	1	0	1	1	1	0	0	20-30	Other Christian	Yes, in the community	1	1	1	2	3	1	1	1	1	0	1	1	1	1	0	5	0	51+	5					51+	1	0	19	15-19	0	1	1	1	1
8	1	1	6	40	0	0	1	1	0	1	0	0	0	31-40	Other Christian	Yes, at the institution/facility	1	0	1	2	2	1	1	1	1	0	0	0	1	1	1	4	1	1-10	5	1	1-10	5	3	11-50	4	1	18	15-19	1	1	1	1	1
8	1	1	1	25	1	0	0	1	0	1	0	0	0	20-30	Catholic	Yes, at the institution/facility	1	0	1	2	2	1	1	1	1	0	1	1	1	0	1	5	0	1-10	5					51+	2	0	22	20-24	0	1	0	1	1
8	1	1	6	50	0	0	1	0	1	0	0	1	0	41-50	Other	Yes, in the community	0	1	1	4	4	0	0	0	0	0	0	0	0	0	0	5	0	0						0
8	1	1	3	28	0	0	0	0	1	0	0	0	0	20-30	Other Christian	Yes, in the community	1	0	1	2	2	1	1	1	1	0	0	1	1	0	0	5	0	11-50	5					51+	4	0	18	15-19	0	1	0	1	1
8	1	1	3	28	0	1	0	0	1	0	0	0	0	20-30	Other Christian	Yes, in the community	1	0	1	2	2	1	1	1	1	0	0	1	1	0	1	5	0	51+	5					51+	2	1	28	25-29	0	1	1	1	1
8	1	1	3	42	0	1	0	1	0	1	0	0	0	41-50	Other	Yes, at the institution/facility	1	0	0	2	2	1	1	1	1	0	1	1	1	0	0	5	0	11-50	5	0	51+	1	1	51+	2	0	17	15-19	0	1	1	1	1
8	1	1	3	36	1	1	1	1	0	0	0	0	0	31-40	Catholic	Yes, at the institution/facility	1	0	1	2	2	0	1	0	1	0	1	1	1	1	1	5	0	51+	4					51+	3	1	25	25-29	0	1	1	1	0
8	1	1	3	27	0	0	1	1	0	1	0	0	0	20-30	Presbyterian	Yes, at the institution/facility	1	1	1	1	1	0	1	0	1	1	0	0	1	0	0	4	0	0						11-50	3	0	19	15-19	0	1	1	1
8	1	1	4	31	0	0	1	0	1	1	1	0	0	31-40	Other Christian	Yes, in the community	1	1	1	5	3	1	1	1	0	0	0	0	1	1	0	1	4	1-10	4	1	1-10	4	4	51+	1	1	25	25-29	0	1	1	1	0
8	1	1	4	36	0	1	0	0	0	1	0	0	0	31-40	Other Christian	No	1	1	1	2	2	1	1	1	1	0	0	0	1	1	1	2	4	1-10	5	1	1-10	5	3	11-50	4	0	18	15-19	0	1	0	1	1
8	1	0	4	32	0	1	0	0	1	0	0	1	0	31-40	Other	Yes, in the community	1	1	1	4	4	0	1	1	1	0	0	0	1	1	0	1	4	1-10	3	1	11-50	5	3	11-50	1	0	25	25-29	0	1	1	1	0
8	1	1	4	34	1	1	1	0	1	0	1	0	0	31-40	Catholic	Yes, in the community	1	1	1	3	3	1	1	0	1	0	0	1	1	1	0	3	2	1-10	2	1	0			51+	4	0	20	20-24	0	1	1	1	0
8	1	1	4	39	0	1	1	0	1	1	1	0	0	31-40	Presbyterian	Yes, in the community	1	1	1	3	3	1	1	1	1	0	0	1	1	1	1	1	4	1-10	5	1	11-50	2	3	11-50	2	1	28	25-29	0	0	1	1	0
8	1	0	4	43	0	0	1	0	0	0	0	0	0	41-50	Presbyterian	No	1	1	1	2	2	1	1	1	1	0	0	0	1	1	1	3	3	1-10	5	1	1-10	5	3	11-50	2	1	28	25-29	0	1	0	1	1
8	1	1	4	44	0	0	1	0	0	1	0	0	0	41-50	Other Christian	No	1	1	1	2	2	1	1	1	1	0	0	0	1	1	0	2	4	11-50	5	1	11-50	5	5	11-50	2	1	32	30-34	1	1	1	1	1
8	1	1	4	30	0	1	1	0	0	0	0	0	0	20-30	Presbyterian	No	1	1	1	2	2	1	1	1	1	0	0	1	1	1	0	1	4	11-50	5	1	11-50	4	3	51+	2	1	28	25-29	0	0	0	1	1
8	1	1	4	43	0	0	1	0	1	0	0	0	0	41-50	Presbyterian	Yes, in the community	1	1	1	3	2	1	1	1	1	1	0	1	1	0	1	3	3	51+	3	1	0			51+	2	1	25	25-29	0	1	1	0	0
3	1	1	3	32	1	1	0	0	0	0	1	0	0	31-40	Catholic	No	1	1	1	3	3	0	0	0	0	0	0	1	1	0	0	5	0	0						0
3	1	0	4	38	0	1	1	0	1	1	1	0	0	31-40	Presbyterian	Yes, in the community	1	1	1	4	3	0	1	1	0	0	0	1	1	0	0	2	4	11-50	3	0	11-50	4	2	51+	3	1	43	35-45	0	1	1	1	0
3	1	1	2	25	1	1	0	1	0	1	1	0	0	20-30	Catholic	Yes, at the institution/facility	1	0	0	3	3	1	1	1	0	1	1	1	1	1	1	5	0	11-50	5	1	11-50	2	5	11-50	3	1	16	15-19	1	1	1	1	1
3	1	0	1	27	1	0	0	1	0	1	1	0	0	20-30	Catholic	Yes, at the institution/facility	1	1	1	4	3	0	0	0	1	0	1	0	1	1	1	5	0	1-10	5					1-10	2	1	24	20-24	0	1	1	1	1
3	1	0	6	60	1	0	1	0	0	0	1	0	0	51+	Catholic	No	1	1	1	4	3	0	0	0	0	0	0	0	0	0	1	5	0	0						0
3	1	0	2	48	1	1	0	1	0	1	1	0	0	41-50	Catholic	Yes, at the institution/facility	1	1	1	3	3	1	1	0	1	1	1	1	1	1	1	5	0	1-10	5					1-10	2	1	22	20-24	1	1	0	1	0
3	1	0	2	32	1	0	0	1	0	1	1	0	0	31-40	Catholic	Yes, at the institution/facility	1	0	0	3	3	1	1	0	1	1	1	1	1	1	1	5	0	1-10	5	1	1-10	1	1	1-10	3	0	38	35-45	0	1	1	1	1
3	1	0	2	26	0	1	0	1	0	1	0	0	0	20-30	Other Christian	Yes, at the institution/facility	1	1	1	3	2	1	0	0	1	0	1	1	1	0	1	5	0	1-10	5					1-10	4	1	29	25-29	0	1	1	1	1
3	1	0	2	29	1	1	0	1	0	1	0	0	0	20-30	Catholic	Yes, at the institution/facility	1	1	1	3	1	1	1	0	1	1	1	1	1	1	1	4	1	11-50	5	1	11-50	5	3	1-10	1	0	22	20-24	0	1	1	1	1
3	1	0	2	70	0	1	1	1	0	1	0	1	0	51+	Presbyterian	Yes, at the institution/facility	1	1	1	4	4	1	0	0	0	0	1	1	1	1	0	5	0	1-10	5					0									1
3	1	0	2	35	1	1	0	1	0	1	0	0	0	31-40	Catholic	Yes, at the institution/facility	1	1	1	4	2	1	1	0	1	0	1	1	1	1	1	4	1	1-10	5					11-50	3	0	17	15-19	0	1	0	1	1
3	1	1	2	30	1	0	0	1	0	1	0	0	0	20-30	Catholic	Yes, at the institution/facility	1	0	1	2	2	1	1	0	1	0	1	1	1	1	1	5	0	11-50	5					11-50	3	1	22	20-24	1	1	1	1	1
3	1	0	3	41	0	1	1	0	0	0	0	1	0	41-50	Other	No	0	1	1	4	4	0	0	0	0	0	0	1	0	0	0	5	0	0						0
3	1	1	3	58	1	1	1	0	1	0	0	0	0	51+	Catholic	Yes, in the community	1	1	1	2	2	0	0	0	0	0	1	1	0	0	0	3	0	1-10	5	0	1-10	5	4	0									0
3	1	1	3	35	1	1	1	1	0	1	1	0	0	31-40	Catholic	Yes, at the institution/facility	1	1	1	2	3	1	0	0	1	1	1	1	1	0	0	5	0	1-10	1					1-10	5	1	21	20-24	1	1	1	1	0
3	1	0	3	29	1	0	1	0	1	0	0	0	0	20-30	Catholic	Yes, in the community	1	0	1	3	2	0	0	0	0	0	0	0	0	0	0	5	0	0						0
3	1	0	3	37	0	0	1	0	1	0	0	0	0	31-40	Other	Yes, in the community	0	1	1	2	2	0	0	0	1	0	0	0	1	0	1	5	0	0		0	0			0
3	1	0	3	24	1	0	1	0	1	0	0	0	0	20-30	Catholic	Yes, in the community	0	1	1	2	2	0	0	0	1	1	0	0	0	0	0	5	0	0						0
3	1	1	3	33	1	0	0	0	1	1	0	1	0	31-40	Catholic	Yes, in the community	1	1	1	4	4	0	0	0	0	0	0	0	1	0	0	5	0	0						1-10	2	1	18	15-19	0	1	0	1
3	1	0	3	38	1	1	1	0	1	1	0	1	0	31-40	Catholic	Yes, in the community	1	1	1	4	4	1	0	0	1	0	0	1	1	1	0	4	1	1-10	5	1	11-50	4	5	1-10	4	1	22	20-24	0	1	1	1	0
3	1	1	4	27	0	1	0	0	0	1	0	1	0	20-30	Presbyterian	No	1	1	1	2	4	1	1	1	1	0	0	1	1	1	0	1	4		2	1	1-10	4	3	11-50	2	0	15	15-19	0	1	1	1	0
3	1	1	4	38	0	0	0	0	1	0	0	0	0	31-40	Presbyterian	Yes, in the community	1	1	1	2	2	1	1	1	1	0	0	1	1	0	0	1	4	1-10	5	1	1-10	3	3	1-10	2	1	19	15-19	1	1	1	1	1
3	1	0	4	35	0	1	1	0	0	0	0	1	0	31-40	Presbyterian	No	1	1	1	4	4	0	0	1	0	0	0	0	0	1	0	3	3	1-10	5	1	1-10	5	5	11-50	4	1	26	25-29	0	0	0	1	0
3	1	1	4	48	0	0	0	0	1	0	0	1	0	41-50	Other Christian	Yes, in the community	1	1	1	4	4	1	1	1	1	1	0	0	1	1	1	3	3	11-50	2	1	11-50	2	2	11-50	2	1	23	20-24	0	1	0	1	0
7	1	0	4	35	0	0	1	0	1	1	0	0	0	31-40	Other	Yes, in the community	1	1	1	4	2	0	1	1	1	0	0	0	1	0	0	1	4	0						1-10	5	1	28	25-29	0	1	0	0
7	1	0	6	34	0	1	1	0	1	0	0	0	0	31-40	Other	Yes, in the community	0	0	1	3	2	0	1	0	1	1	0	0	1	0	0	1	0	11-50	5	1	0			51+	2	1	28	25-29	0	1	1	1	0
7	1	1	2	28	0	1	0	1	0	1	0	0	0	20-30	Other Christian	Yes, at the institution/facility	1	1	1	5	2	1	1	1	0	0	1	1	1	1	1	3	0	11-50	5					51+	2	1	15	15-19	1	1	1	1	1
7	1	1	2	36	1	1	1	1	0	1	0	0	0	31-40	Catholic	Yes, at the institution/facility	1	1	1	2	2	1	1	1	1	0	1	1	1	1	1	5	0	51+	5	1	51+	1	1	51+	3	1	22	20-24	0	1	1	1	1
7	1	0	6	52	0	0	1	0	1	0	0	0	0	51+	Other	Yes, in the community	1	1	1	3	2	0	0	0	0	0	0	0	0	0	0	5	0	0						0
7	1	1	3	52	0	1	0	1	0	0	0	0	0	51+	Other	Yes, at the institution/facility	1	1	1	2	2	1	1	0	1	0	0	1	1	0	1	4	0	51+	2					0									0
7	1	1	3	34	0	1	0	0	1	0	0	0	0	31-40	Presbyterian	Yes, in the community	1	1	1	2	2	1	1	1	1	0	0	1	1	0	0	5	0	51+	5	0	51+	1	1	51+	3	1	20	20-24	1	1	1	1	0
7	1	0	3	44	0	0	1	1	0	1	1	0	0	41-50	Other	Yes, at the institution/facility	1	1	1	3	3	1	1	0	1	0	0	0	1	0	1	4	0	0						0
7	1	0	3	39	0	0	1	0	1	1	0	0	0	31-40	Other	Yes, in the community	1	1	1	2	2	0	1	0	0	0	0	0	1	0	1	3	0	11-50	1	0	11-50	1	1	11-50	2	1	24	20-24	0	1	1	1	0
7	1	0	3	56	1	1	1	0	1	0	0	0	0	51+	Catholic	Yes, in the community	1	1	1	2	2	1	1	1	1	1	1	1	1	0	0	4	0	11-50	5	0	11-50	1	1	11-50	2	1	22	20-24	1	1	1	1	1
7	1	0	3	35	0	1	0	0	1	1	0	0	0	31-40	Other	Yes, in the community	1	0	0	2	2	0	1	0	1	0	0	1	1	1	1	5	0	11-50	2					11-50	2	1	35	35-45	0	1	1	1	0
7	1	0	3	44	1	1	0	0	1	0	1	0	0	41-50	Catholic	Yes, in the community	1	1	1	2	3	1	1	1	1	0	0	1	1	0	1	5	0	51+	5	0	51+	1	1	11-50	2	1	35	35-45	0	1	1	1	0
7	1	0	3	39	0	0	0	0	1	1	1	0	0	31-40	Presbyterian	Yes, in the community	1	1	1	3	3	0	1	0	1	0	0	0	1	0	0	5	0	0						11-50	2	0			0	0	1	1
7	1	1	3	35	1	0	0	0	0	0	0	0	0	31-40	Catholic	No	1	0	0	2	2	1	1	0	1	0	0	0	1	0	0	5	0	1-10	5					1-10	2	0			0	0	0	1	1
7	1	0	4	35	0	1	1	0	1	0	0	0	0	31-40	Other Christian	Yes, in the community	1	1	1	2	2	1	1	0	1	0	0	1	1	1	0	1	1	1-10	5	1	1-10	5	3	11-50	2	1	23	20-24	1	1	1	1	1
7	1	0	4	29	0	1	0	0	1	0	1	0	0	20-30	Other Christian	Yes, in the community	1	1	1	3	3	1	1	0	1	0	0	0	1	1	0	2	4	1-10	5	1	1-10	1	3	11-50	4	1	18	15-19	0	1	1	1	1
7	1	1	4	30	0	0	1	0	1	0	0	0	0	20-30	Other Christian	Yes, in the community	0	1	1	2	2	1	1	1	1	0	0	0	1	1	0	2	4	1-10	5	1	1-10	5	3	11-50	4	1	29	25-29	1	1	1	1	1
7	1	1	4	34	0	1	0	0	0	0	0	0	0	31-40	Presbyterian	No	1	1	1	2	2	1	1	1	1	0	0	0	1	1	1	2	4	1-10	5	1	1-10	5	3	11-50	4	1	25	25-29	0	1	0	1	1
7	1	0	4	52	0	1	1	0	1	0	1	0	0	51+	Other Christian	Yes, in the community	1	1	1	5	3	1	1	0	0	0	0	0	1	0	0	1	4	0		1	0			0
7	1	0	4	40	0	0	1	0	0	1	0	0	0	31-40	Other Christian	No	1	1	1	4	2	1	1	1	0	0	0	0	1	1	0	2	3	51+	5	1	1-10	4	3	51+	2	1	22	20-24	0	1	1	1	0
7	1	0	4	28	0	0	0	0	1	0	1	0	0	20-30	Presbyterian	Yes, in the community	1	1	1	5	3	1	1	0	1	0	0	0	1	1	1	5	1	1-10	2	1	1-10	4	3	11-50	2	1	19	15-19	0	1	1	1	0
7	1	1	4	38	0	0	0	0	1	1	0	0	0	31-40	Other Christian	Yes, in the community	1	1	1	3	2	1	1	1	1	1	0	0	1	1	1	2	1	1-10	3	1	1-10	5	4	11-50	1	1	22	20-24	1	1	1	1	0
7	1	0	4	33	1	1	0	0	1	0	0	0	1	31-40	Catholic	Yes, in the community	1	1	1	5	5	1	1	0	0	0	0	0	1	0	0	2	3	0						51+	5	0	36	35-45	0	0	0	0
7	1	1	4	30	0	1	1	0	1	0	0	0	0	20-30	Other Christian	Yes, in the community	1	1	1	2	2	1	1	1	1	0	0	0	1	1	1	2	2	11-50	5	1	1-10	5	3	51+	4	1	32	30-34	1	1	1	1	1
7	1	1	4	29	0	1	1	0	1	1	0	0	0	20-30	Presbyterian	Yes, in the community	1	1	1	2	2	1	1	1	1	0	0	0	1	1	1	2	4	1-10	5	1	1-10	5	3	11-50	4	1	21	20-24	0	1	0	0	1
7	1	1	4	33	0	0	0	0	1	0	0	0	0	31-40	Other Christian	Yes, in the community	1	1	1	2	2	1	1	1	1	0	0	0	1	1	1	2	4	1-10	5	1	1-10	5	3	1-10	4	1	28	25-29	0	1	0	1	1
7	1	1	4	42	0	0	1	0	1	0	0	0	0	41-50	Presbyterian	Yes, in the community	1	1	1	2	2	0	0	0	0	0	0	0	1	1	0	1	4	1-10	5					0									1
7	1	0	4	37	0	1	0	0	1	0	0	0	0	31-40	Presbyterian	Yes, in the community	1	1	1	5	2	0	1	0	0	0	0	0	1	0	0	1	4	0						0
7	1	1	4	36	0	1	0	0	0	1	0	0	0	31-40	Other Christian	No	1	1	1	2	2	1	1	1	1	0	0	0	1	1	1	1	4	1-10	5	1	1-10	5	4	0									1
7	1	0	4	29	0	1	1	0	1	1	0	0	1	20-30	Other Christian	Yes, in the community	1	0	1	3	5	1	1	0	0	0	0	0	1	1	1	1	4	1-10	5	1	1-10	5	4	1-10	2	1	19	15-19	1	1	1	1	1
7	1	1	4	29	0	0	0	0	1	0	0	0	0	20-30	Presbyterian	Yes, in the community	1	1	1	3	2	1	1	0	1	1	0	0	1	1	0	3	3	1-10	2	1	1-10	5	3	11-50	3	1	23	20-24	0	1	1	1	0
7	1	1	4	35	0	1	1	0	0	0	0	0	0	31-40	Other Christian	No	1	1	1	2	2	1	1	0	1	0	0	0	1	0	0	1	4	1-10	5	0	1-10	4	3	51+	1	1	34	30-34	0	1	1	0	1
7	1	1	4	39	0	1	1	0	1	0	1	0	0	31-40	Presbyterian	Yes, in the community	1	1	1	2	3	1	1	0	1	1	0	0	1	1	1	3	3	11-50	1	0	0			11-50	1	1	28	25-29	0	1	1	1	0
7	1	1	4	36	0	1	0	0	0	1	0	0	0	31-40	Other Christian	No	1	1	1	2	2	1	1	0	1	0	0	0	1	1	0	2	4	11-50	5	1	1-10	5	3	51+	2	1	42	35-45	0	1	0	1	1
18	0	0	1	24	0	1	0	1	0	1	0	0	0	20-30	Other Christian	Yes, at the institution/facility	1	0	0	4	1	1	1	1	1	0	1	1	1	0	0	5	0	1-10	5					11-50	3	0	19	15-19	0	1	1	1	1
18	0	1	4	28	0	0	1	0	1	0	0	0	1	20-30	Other Christian	Yes, in the community	1	1	1	5	5	0	1	1	1	0	0	0	1	1	0	1	4	1-10	5	1	1-10	5	3	51+	5	1	24	20-24	0	1	1	1	1
18	0	0	4	29	0	0	1	0	1	0	0	1	0	20-30	Other	Yes, in the community	0	1	1	2	4	1	1	1	1	0	0	1	1	0	0	1	4	1-10	1	0	0			11-50	2	1	19	15-19	0	0	0	0	0
18	0	0	6	27	0	0	0	1	0	0	0	0	0	20-30	Other Christian	Yes, at the institution/facility	1	0	0	2	1	0	0	0	1	0	0	0	0	0	1	5	0	0						0
18	0	0	2	33	0	0	0	1	0	0	0	0	0	31-40	Other Christian	Yes, at the institution/facility	1	1	1	2	2	1	1	1	1	1	1	1	1	1	1	5	5	51+	5					51+	4	1	32	30-34	1	1	1	1	1
18	0	0	3	34	0	0	1	0	1	0	0	1	0	31-40	Other Christian	Yes, in the community	1	0	1	3	4	0	0	0	1	0	0	0	0	0	0	4	0	0						11-50	3	1	19	15-19	0	1	1	1
18	0	0	3	49	0	1	0	0	1	0	0	0	0	41-50	Other Christian	Yes, in the community	1	1	1	3	2	1	0	0	0	0	0	1	1	0	0	0	0	0		0	0			0
18	0	0	3	26	0	1	1	0	1	0	0	0	0	20-30	Presbyterian	Yes, in the community	1	0	0	2	2	0	0	0	0	0	0	1	0	0	0	5	0	11-50	5					0									0
18	0	0	3	37	0	1	0	0	1	0	0	0	0	31-40	Other Christian	Yes, in the community	1	1	0	1	1	1	0	0	0	0	0	1	1	0	0	4	0	51+	1					0									0
18	0	0	3	30	1	1	1	0	1	0	0	0	0	20-30	Catholic	Yes, in the community	1	1	1	2	2	0	0	0	0	0	0	0	0	0	0	4	0	0		0	0			0
18	0	0	3	58	1	0	1	0	1	0	0	0	0	51+	Catholic	Yes, in the community	0	1	1	3	2	0	0	0	0	0	0	0	0	0	0	5	0	0						0
18	0	0	6	46	1	0	0	1	0	0	0	0	0	41-50	Catholic	Yes, at the institution/facility	1	1	1	2	2	0	0	0	0	0	0	0	0	0	0	5	0	0						0
18	0	1	4	36	0	0	0	0	1	0	0	1	0	31-40	Presbyterian	Yes, in the community	1	1	1	4	4	1	1	1	1	1	0	0	1	1	1	4	5	51+	5	0	51+	3	4		3	1	23	20-24	0	1	1	1	0
18	0	0	4	33	0	0	1	0	1	0	0	0	0	31-40	Presbyterian	Yes, in the community	1	1	1	3	2	0	1	0	0	0	0	0	1	1	0	3	1	51+	2	1	1-10	2	3	11-50	2	0	17	15-19	0	1	1	1	0
18	0	0	4	38	0	0	1	0	0	0	0	0	0	31-40	Presbyterian	No	1	1	1	2	2	1	1	1	1	1	0	0	1	1	0	4	2	51+	5	1	51+	2	3	51+	3	1	23	20-24	0	1	1	1	0
18	0	0	4	32	0	0	1	0	1	1	0	1	0	31-40	Other	Yes, in the community	1	1	1	4	4	0	1	1	1	0	0	0	1	0	1	3	3	1-10	5	1	1-10	1	1	1-10	2	1	20	20-24	0	1	0	1	0
18	0	1	4	44	1	0	1	0	1	0	0	0	0	41-50	Catholic	Yes, in the community	1	1	1	3	2	1	1	1	1	0	0	1	1	1	1	4	4	11-50	1	1	11-50	5	3	51+	2	1	23	20-24	0	1	1	1	0
18	0	0	4	55	0	1	1	0	1	0	0	0	0	51+	Presbyterian	Yes, in the community	1	1	1	2	2	1	1	1	1	0	0	0	1	0	1	4	4	51+	5	1	51+	5	5	1-10	1	1	25	25-29	0	1	1	1	1
18	0	0	4	34	0	0	1	0	1	1	1	0	0	31-40	Other	Yes, in the community	1	1	1	3	3	0	1	1	0	0	0	0	0	1	0	3	3	51+	2					51+	1	1	27	25-29	0	1	1	1	0
18	0	0	4	61	0	0	0	0	1	0	1	0	0	51+	Presbyterian	Yes, in the community	1	1	1	2	3	1	1	1	1	0	0	1	1	1	0	3	4	1-10	1	0	1-10	2	2	11-50	1	1	30	30-34	1	1	1	1	0
18	0	0	6	28	0	0	0	0	1	0	0	0	0	20-30	Other	Yes, in the community	1	0	1	2	2	0	0	0	1	0	0	0	0	1	0	5	0	0						0
12	0	0	6	55	0	0	0	1	0	1	0	0	0	51+	Presbyterian	Yes, at the institution/facility	1	1	1	2	2	0	0	0	1	1	0	0	0	0	1	5	0	0						0
12	0	0	6	36	0	1	1	0	0	1	0	0	0	31-40	Other Christian	No	1	1	1	2	2	1	1	1	1	1	0	1	1	1	0	1	4	11-50	5	1	1-10	1	1	11-50	4	1	18	15-19	0	1	1	1	0
12	0	0	6	46	0	1	1	0	0	1	0	0	0	41-50	Presbyterian	No	1	0	0	2	2	1	1	1	1	0	0	1	1	0	0	4	1	51+	3	0	51+	2	4	51+	2	1	16	15-19	1	1	0	1	0
12	0	0	6	51	1	0	1	0	1	0	1	0	0	51+	Catholic	Yes, in the community	0	1	1	3	3	0	0	0	0	0	0	0	0	0	0	4	0	0						0
12	0	0	4	52	0	1	1	0	1	0	0	0	0	51+	Other Christian	Yes, in the community	1	1	1	2	2	1	1	1	0	0	0	0	1	1	0	4	1	1-10	5	0	11-50	2	3	11-50	2	1	25	25-29	0	1	1	1	1
12	0	0	4	34	0	0	1	1	0	0	0	0	0	31-40	Other Christian	Yes, at the institution/facility	1	1	1	2	2	1	1	0	1	0	0	1	0	0	0	1	4	11-50	5	0	11-50	5	2	51+	2	1	18	15-19	0	1	1	1	1
12	0	0	4	26	0	0	0	0	1	0	1	0	0	20-30	Presbyterian	Yes, in the community	0	1	1	3	3	1	1	1	1	0	0	0	1	0	0	1	4	11-50	4	1	11-50	4	3	51+	4	1	21	20-24	0	1	1	0	0
12	0	0	4	42	0	0	1	0	1	0	0	1	0	41-50	Other Christian	Yes, in the community	1	1	1	4	4	1	1	0	1	0	0	0	1	0	0	1	4	1-10	5	0	0			11-50	3	1	29	25-29	0	1	0	1	1
12	0	0	4	34	0	0	0	1	0	1	0	0	0	31-40	Other Christian	Yes, at the institution/facility	1	1	1	2	2	1	1	1	1	1	0	1	1	1	0	4	1	11-50	5	1	11-50	2	4	51+	2	1	26	25-29	1	1	1	1	0
12	0	0	4	41	1	0	0	0	1	0	0	0	0	41-50	Catholic	Yes, in the community	1	1	1	4	2	1	1	1	1	0	0	0	1	1	1	3	3	1-10	5	1	1-10	5	3	1-10	1	1	21	20-24	1	1	1	0	0
12	0	0	4	38	1	0	1	0	1	1	0	0	0	31-40	Catholic	Yes, in the community	1	1	1	2	2	0	0	0	0	0	0	0	0	0	0	1	4	0						51+	1	1	21	20-24	0	1	1	1
12	0	0	4	48	1	1	1	0	1	0	0	0	0	41-50	Catholic	Yes, in the community	1	1	1	2	2	0	1	0	1	0	0	0	1	0	0	3	3	11-50	5	0	1-10	1	1	1-10	4	1	19	15-19	0	1	1	1	0
12	0	0	4	38	0	1	1	1	0	0	0	0	0	31-40	Other Christian	Yes, at the institution/facility	1	1	1	2	2	0	1	0	0	0	0	0	1	0	0	1	4	11-50	5	0	51+	5	3	11-50	1	1	34	30-34	0	1	1	0	1
12	0	0	3	29	0	0	1	1	0	1	0	0	0	20-30	Other Christian	Yes, at the institution/facility	1	0	1	2	2	0	0	0	0	0	0	0	0	0	0	5	0	0						0
12	0	0	3	29	1	1	1	0	0	0	0	0	0	20-30	Catholic	No	1	1	1	2	2	0	1	0	0	0	1	0	0	0	0	5	0	11-50	5					11-50	4	0	18	15-19	0	1	1	1	1
12	0	0	3	35	0	1	0	1	0	1	0	0	0	31-40	Presbyterian	Yes, at the institution/facility	1	1	1	2	2	1	1	1	0	0	0	1	1	0	0	3	0	51+	2					51+	2	1	19	15-19	0	1	1	1	0
12	0	0	4	27	0	1	1	0	1	1	0	0	0	20-30	Other Christian	Yes, in the community	1	1	1	2	2	1	1	1	1	0	0	0	1	1	0	1	4	11-50	5	1	11-50	1	3	51+	2	1	35	35-45	0	0	1	1	1
12	0	0	6	39	0	1	0	1	0	1	0	0	0	31-40	Presbyterian	Yes, at the institution/facility	1	1	1	2	2	0	0	0	0	0	0	1	0	0	0	5	0	0						0
12	0	0	3	35	0	1	1	1	0	1	0	0	0	31-40	Other Christian	Yes, at the institution/facility	1	1	1	1	1	0	1	0	0	0	0	1	1	0	0	4	0	11-50	1					0									0
12	0	0	3	29	0	0	0	0	1	1	0	0	0	20-30	Presbyterian	Yes, in the community	1	1	1	2	2	1	1	0	0	0	0	0	0	0	0	5	0	51+	5					51+	2	1	18	15-19	0	1	1	1	1
12	0	0	3	34	0	1	0	0	0	1	0	0	0	31-40	Other Christian	No	1	1	1	2	2	0	0	0	0	0	0	0	0	0	0	4	4	0		0	1-10	1	1	1-10	2	1	25	25-29	0	1	1	1
12	0	0	3	26	0	0	0	0	0	1	0	0	0	20-30	Presbyterian	No	1	1	1	2	2	0	1	0	0	0	0	0	0	0	0	4	0	51+	5					51+	3	0	18	15-19	0	1	1	1	1
12	0	0	3	30	0	1	1	0	1	1	0	0	0	20-30	Other	Yes, in the community	1	0	1	2	1	1	1	0	1	0	0	1	1	0	0	4	0	1-10	4					0									0
12	0	0	2	52	0	1	0	1	0	1	0	0	0	51+	Presbyterian	Yes, at the institution/facility	1	1	1	3	2	1	1	1	1	1	1	1	1	1	1	5	0	51+	4	1	51+	5	5	51+	2	1	28	25-29	0	1	1	1	0
12	0	0	2	58	1	1	1	0	0	1	0	0	0	51+	Catholic	No	1	1	1	2	2	1	1	1	1	1	1	1	1	1	1	5	0	51+	3					51+	5	1	30	30-34	0	1	1	1	0
12	0	0	2	59	0	1	1	1	0	1	0	0	0	51+	Other Christian	Yes, at the institution/facility	1	1	1	2	2	1	1	1	1	1	1	1	1	1	1	5	0	51+	5					51+	3	1	17	15-19	1	1	1	1	1
20	0	0	4	40	0	0	1	0	1	0	0	0	0	31-40	Presbyterian	Yes, in the community	1	1	1	3	2	0	1	1	1	1	0	1	1	1	0	3	3	51+	5	1	51+	3	4	51+	2	1	36	35-45	0	1	1	1	0
6	1	0	4	41	1	0	1	0	1	0	0	0	1	41-50	Catholic	Yes, in the community	1	1	1	5	5	1	1	1	1	0	0	0	1	1	0	3	2	11-50	5	1	1-10	5	3	51+	2	0	19	15-19	0	1	1	1	1
6	1	1	3	22	0	1	0	0	0	1	0	0	0	20-30	Presbyterian	No	1	0	0	3	1	1	1	1	1	1	1	1	1	1	1	5	0	1-10	5					1-10	2	0	21	20-24	0	1	1	1	0
6	1	0	3	30	0	1	1	1	0	0	0	0	0	20-30	Other Christian	Yes, at the institution/facility	1	1	1	4	2	0	0	0	0	0	0	0	0	0	0	5	0	0						0
6	1	0	3	21	0	1	1	1	0	1	0	0	0	20-30	Other Christian	Yes, at the institution/facility	1	0	1	2	2	0	1	0	0	0	0	0	1	0	0	4	0	11-50	5					11-50	4	1	28	25-29	1	0	1	1	1
6	1	1	3	24	0	0	0	1	0	1	0	0	0	20-30	Other Christian	Yes, at the institution/facility	1	1	1	1	2	0	1	1	1	1	0	0	1	0	0	4	0	0		0	0			0
6	1	1	6	28	0	1	0	1	0	1	0	0	0	20-30	Presbyterian	Yes, at the institution/facility	1	1	1	3	2	1	1	1	0	1	1	1	1	1	1	5	0	0		1	0			1-10	2	1			0	1	1	1
6	1	1	6	45	0	0	0	0	0	0	0	0	0	41-50	Presbyterian	No	1	1	1	2	2	0	0	0	0	0	0	0	0	0	0	5	0	0						0
6	1	1	2	32	0	0	0	0	1	1	0	0	0	31-40	Other Christian	Yes, in the community	1	1	1	2	2	1	1	1	1	1	1	1	1	1	1	5	0	51+	5					51+	2	1	25	25-29	0	1	1	1	1
6	1	0	2	24	1	1	0	1	0	1	0	0	0	20-30	Catholic	Yes, at the institution/facility	1	0	0	2	2	1	1	1	1	0	1	1	1	1	1	5	0	51+	5					11-50	3	1	20	20-24	0	1	1	1	1
16	0	0	3	24	1	1	1	0	1	0	0	1	0	20-30	Catholic	Yes, in the community	1	0	0	2	4	1	1	0	1	0	0	1	1	0	1	5	0	11-50	5					11-50	2	0			0	0	0	1	1
16	0	0	3	33	0	1	1	0	1	0	0	0	1	31-40	Presbyterian	Yes, in the community	1	1	1	2	5	1	0	0	0	0	0	1	1	0	0	5	0	1-10	5					0									1
16	0	0	3	34	1	1	1	0	1	0	0	0	1	31-40	Catholic	Yes, in the community	0	0	1	5	5	0	1	0	1	0	0	1	1	0	0	5	0	11-50	5					0									1
16	0	0	3	27	0	1	1	1	0	0	0	1	0	20-30	Presbyterian	Yes, at the institution/facility	1	1	1	2	4	1	0	0	0	0	0	1	1	0	0	5	0	11-50	5	1	11-50	1	1	11-50	3	1	25	25-29	1	1	1	1	0
16	0	0	3	42	0	1	1	0	0	0	0	1	0	41-50	Presbyterian	No	1	1	1	2	4	1	1	0	1	0	0	1	1	0	1	5	0	11-50	5					11-50	4	0			0	0	0	1	1
16	0	0	6	65	1	0	1	0	1	0	0	0	1	51+	Catholic	Yes, in the community	1	0	1	2	5	0	0	0	0	0	0	0	0	0	0	5	0	0						0
16	0	0	2	57	1	1	1	1	0	1	0	0	1	51+	Catholic	Yes, at the institution/facility	1	1	1	3	5	1	1	0	1	1	1	1	1	1	1	4	1	51+	5					51+	3	0	15	15-19	0	0	1	0	0
16	0	0	2	49	1	1	0	1	0	1	0	0	0	41-50	Catholic	Yes, at the institution/facility	1	1	1	5	2	1	0	0	1	1	1	1	1	1	1	4	2	51+	5					1-10	1	1	39	35-45	0	1	1	1	1
16	0	0	1	70	0	0	0	1	0	1	0	0	0	51+	Presbyterian	Yes, at the institution/facility	1	1	1	2	2	0	0	0	1	0	0	1	1	1	1	4	0	1-10	5					11-50	3	1	40	35-45	0	1	1	1	1
13	0	0	1	35	1	0	0	1	0	1	1	0	0	31-40	Catholic	Yes, at the institution/facility	1	1	1	3	3	1	1	1	1	1	1	1	1	0	1	3	0	1-10	5	1	1-10	2	2	11-50	4	1	18	15-19	0	1	1	1	1
13	0	0	6	60	0	0	0	0	1	0	0	1	0	51+	Presbyterian	Yes, in the community	1	1	1	3	4	0	0	0	0	0	0	0	0	0	0	5	0	0						0
13	0	0	2	47	0	0	0	1	0	1	1	0	0	41-50	Other Christian	Yes, at the institution/facility	1	1	1	2	3	0	0	1	1	1	1	1	1	0	0	3	0	11-50	5					11-50	3	1	24	20-24	0	0	1	1	0
13	0	0	2	29	0	1	0	1	0	1	0	1	0	20-30	Other Christian	Yes, at the institution/facility	1	0	1	4	4	1	1	1	1	1	1	1	1	0	1	4	1	11-50	5					11-50	2	1	36	35-45	0	1	1	1	1
13	0	0	4	44	0	0	0	1	0	0	0	1	0	41-50	Other Christian	Yes, at the institution/facility	0	1	1	2	4	0	1	1	1	1	0	1	1	0	0	1	4	0		0	0			11-50	2	1	20	20-24	0	1	1	0
13	0	0	4	41	0	1	1	0	0	1	0	1	0	41-50	Other Christian	No	1	1	1	2	4	1	1	1	1	1	0	0	1	0	0	1	4	11-50	5	0	11-50	3	3	51+	1	1	27	25-29	0	1	1	1	0
13	0	0	4	43	0	0	1	0	1	0	0	1	0	41-50	Other Christian	Yes, in the community	1	1	1	4	4	1	1	1	1	0	0	0	1	1	0	1	4	0		0	0			51+	4	1	25	25-29	0	1	0	1
13	0	0	4	39	0	0	0	0	1	0	0	1	0	31-40	Presbyterian	Yes, in the community	1	1	1	4	4	1	1	1	1	1	0	0	1	0	1	3	3	1-10	5	0	0			11-50	4	1	32	30-34	0	1	0	1	0
13	0	0	4	49	0	0	1	0	0	1	0	0	0	41-50	Other Christian	No	1	1	1	1	2	0	1	1	1	0	0	0	1	1	1	4	3	1-10	5	1	1-10	5	3	11-50	2	1	22	20-24	0	0	1	1	1
13	0	0	4	41	1	0	0	0	1	1	0	1	0	41-50	Catholic	Yes, in the community	1	1	1	2	4	1	1	1	1	0	0	1	1	1	0	1	4	1-10	5	1	0			1-10	3	1	34	30-34	0	1	0	1	1
13	0	0	4	29	0	0	0	0	1	0	0	0	0	20-30	Presbyterian	Yes, in the community	1	1	1	4	2	1	1	1	1	0	0	0	1	1	1	2	4	1-10	5	1	1-10	3	2	51+	1	1	23	20-24	0	1	1	1	1
13	0	0	6	53	0	0	1	0	1	0	0	1	0	51+	Other Christian	Yes, in the community	1	1	1	2	4	0	0	1	0	0	0	0	1	0	0	5	0	0						1-10	1	1	26	25-29	0	1	1	1
13	0	0	3	45	0	0	0	0	1	0	1	0	0	41-50	Other Christian	Yes, in the community	1	1	1	2	3	0	0	1	1	0	0	0	1	0	0	5	0	11-50	2	0	1-10	5	3	1-10	4	0	18	15-19	0	1	1	1	0
13	0	0	3	38	0	1	1	0	1	0	0	1	0	31-40	Other Christian	Yes, in the community	1	1	1	2	4	0	1	1	1	0	0	1	1	0	0	5	0	0						11-50	4	0	25	25-29	0	1	1	1
13	0	0	3	25	0	1	0	1	0	1	0	1	0	20-30	Other Christian	Yes, at the institution/facility	1	1	1	2	4	1	1	0	1	0	0	0	1	0	0	5	0	0						0
13	0	0	3	38	1	0	1	0	1	0	0	1	0	31-40	Catholic	Yes, in the community	0	1	1	3	4	0	0	0	0	0	0	0	0	0	0	5	0	0						0
13	0	0	3	21	0	1	0	1	0	0	0	1	0	20-30	Other Christian	Yes, at the institution/facility	1	0	1	1	4	0	1	1	1	0	1	1	1	0	1	4	0	11-50	3	1	11-50	1	3	11-50	4	1	16	15-19	0	1	1	1	0
13	0	0	3	41	0	1	1	0	1	0	0	1	0	41-50	Other Christian	Yes, in the community	1	0	1	2	4	1	1	0	1	0	0	0	1	0	0	4	1	0						1-10	3	1	28	25-29	0	1	1	1
13	0	1	3	30	1	1	0	1	0	1	0	1	0	20-30	Catholic	Yes, at the institution/facility	1	1	1	1	4	0	1	0	1	1	0	0	1	0	1	4	1	51+	4	1	11-50	1	4	51+	4	1	29	25-29	0	1	1	1	0
13	0	0	3	65	0	0	1	0	0	0	0	0	1	51+	Other Christian	No	0	1	1	3	5	1	1	1	1	1	1	1	1	0	1	4	0	0						0
13	0	0	3	31	0	1	1	0	1	0	0	0	0	31-40	Other Christian	Yes, in the community	1	1	1	2	2	0	0	0	0	0	1	0	0	0	0	4	0	11-50	5					11-50	3	1	31	30-34	0	1	0	1	1
13	0	0	6	54	0	1	1	1	0	0	0	1	0	51+	Other Christian	Yes, at the institution/facility	1	0	1	1	4	1	1	0	1	0	0	1	1	0	1	3	0	51+	3	1	11-50	1	5	51+	4	1	17	15-19	0	1	1	1	0
13	0	0	6	47	0	1	1	0	1	1	0	0	1	41-50	Other Christian	Yes, in the community	1	1	1	2	5	0	0	0	0	0	1	1	1	1	0	5	0	1-10	5	0	0			1-10	2	1	25	25-29	0	1	1	1	1
13	0	0	6	44	0	1	1	1	0	1	0	1	0	41-50	Other Christian	Yes, at the institution/facility	1	1	1	2	4	1	1	0	0	0	0	1	1	0	0	5	0	11-50	5					11-50	2	1	28	25-29	0	0	1	1	1
13	0	0	3	32	0	1	1	0	1	0	0	0	0	31-40	Other Christian	Yes, in the community	0	0	1	2	2	0	0	0	1	0	0	0	1	0	0	3	0	1-10	5					11-50	2	1	32	30-34	0	1	1	1	1
13	0	0	3	31	0	0	0	1	0	1	0	0	1	31-40	Other Christian	Yes, at the institution/facility	1	1	1	2	5	0	0	0	1	0	0	0	0	0	0	5	0	0						0
13	0	0	3	49	0	0	1	0	1	1	0	0	0	41-50	Other Christian	Yes, in the community	1	1	1	2	2	1	0	0	0	1	0	0	0	0	0	4	2	1-10	5	1	51+	2	2	1-10	5	1	30	30-34	1	1	1	1	1
13	0	0	3	25	0	1	1	0	1	0	0	1	0	20-30	Other Christian	Yes, in the community	1	0	0	2	4	0	0	0	0	0	0	0	0	0	0	5	0	0						1-10	3	0	25	25-29	0	1	0	1
13	0	0	3	49	1	0	1	1	0	0	0	1	0	41-50	Catholic	Yes, at the institution/facility	1	1	1	2	4	0	0	0	1	0	0	0	0	0	1	5	0	0						0
13	0	0	3	23	0	0	1	0	1	0	0	1	0	20-30	Presbyterian	Yes, in the community	1	1	1	2	4	0	0	0	0	0	0	0	0	0	0	5	0	0						0
13	0	0	3	79	0	0	0	1	0	1	1	0	0	51+	Other Christian	Yes, at the institution/facility	1	1	1	1	3	0	1	0	0	0	0	0	0	0	1	4	0	0						0
13	0	0	3	26	0	0	0	0	0	0	0	1	0	20-30	Other Christian	No	0	1	1	2	4	0	0	0	0	0	0	0	0	0	0	5	0	0						0
13	0	0	6	47	0	1	0	0	1	1	0	1	0	41-50	Other Christian	Yes, in the community	1	1	1	3	4	0	1	0	1	0	0	0	1	0	0	5	0	1-10	5					1-10	5	1	18	15-19	0	1	0	1	1
9	1	1	3	38	0	1	0	0	1	0	0	1	0	31-40	Other Christian	Yes, in the community	1	1	1	4	4	0	1	0	1	0	0	1	0	0	1	5	0	11-50	5					11-50	4	1	22	20-24	0	1	1	1	0
9	1	1	3	28	0	0	0	0	1	0	0	0	0	20-30	Presbyterian	Yes, in the community	1	0	1	2	2	1	0	0	1	1	0	0	0	0	0	4	0	0						0
9	1	1	3	29	0	0	1	0	1	0	0	0	1	20-30	Presbyterian	Yes, in the community	1	0	1	5	5	1	1	0	1	1	0	0	0	0	0	5	0	11-50	1					0									0
9	1	1	1	34	1	0	0	0	0	1	1	0	0	31-40	Catholic	No	1	0	0	4	3	1	1	1	1	1	1	1	1	1	1	4	2	1-10	5	1	1-10	1	1	51+	3	1	26	25-29	0	1	1	1	1
9	1	0	2	31	1	0	0	1	0	1	1	0	0	31-40	Catholic	Yes, at the institution/facility	1	1	1	5	3	1	1	1	1	1	1	1	1	0	1	5	0	11-50	5	1	11-50	1	1	11-50	1	1	22	20-24	0	1	1	1	1
9	1	1	4	39	0	0	0	1	0	0	0	0	1	31-40	Presbyterian	Yes, at the institution/facility	1	1	1	4	5	1	0	1	1	0	0	1	1	1	0	3	3	1-10	5	1	1-10	5	3		1	1			0	1	1	1	1
9	1	1	4	38	0	1	0	0	0	1	1	0	0	31-40	Other Christian	No	1	1	1	5	3	1	1	1	1	0	0	1	1	1	0	4	2	0		1	1-10	5	4	11-50	3	1	35	35-45	0	1	1	1
9	1	0	4	32	1	1	0	0	0	1	0	0	0	31-40	Catholic	No	1	1	1	3	2	1	1	0	0	0	0	0	1	0	0	5	4	11-50	5	0	1-10	1	1	11-50	2	1	32	30-34	0	1	1	0	0
9	1	1	4	32	0	0	1	0	1	1	0	0	1	31-40	Other Christian	Yes, in the community	1	0	0	5	5	1	1	1	1	0	0	1	1	1	1	4	2	51+	5	1	51+	2	3	51+	3	1	22	20-24	0	1	1	1	1
9	1	1	4	38	0	0	1	0	1	0	1	0	0	31-40	Presbyterian	Yes, in the community	1	1	1	3	3	1	1	1	1	1	0	1	1	1	1	3	3	1-10	3	1	1-10	5	3	11-50	2	1	30	30-34	0	0	1	1	0
9	1	1	4	35	0	1	1	0	0	0	1	0	0	31-40	Presbyterian	No	1	1	1	5	3	1	1	1	1	0	0	1	1	1	1	3	3	11-50	5	1	11-50	2	4	51+	4	1	19	15-19	0	1	1	1	1
9	1	0	4	26	1	1	1	0	0	1	0	1	0	20-30	Catholic	No	1	1	1	4	4	1	1	1	1	0	0	0	0	1	0	3	3	0		0	0			51+	2	1	29	25-29	0	1	1	1
9	1	0	4	32	0	0	1	0	1	1	0	0	0	31-40	Other Christian	Yes, in the community	1	1	1	2	2	1	1	1	0	0	0	1	1	1	0	3	1	1-10	2	1	1-10	2	5	11-50	3	1	22	20-24	0	1	1	1	0
19	0	0	4	30	0	0	1	1	0	1	1	0	0	20-30	Other Christian	Yes, at the institution/facility	1	1	1	5	3	1	1	1	0	0	0	1	1	1	0	2	4	1-10	1	1	11-50	4	3	11-50	1	1	24	20-24	0	0	0	1	0
19	0	0	4	40	1	0	1	0	1	0	0	0	1	31-40	Catholic	Yes, in the community	1	1	1	5	5	0	1	1	1	0	0	0	1	1	1	1	4	1-10	5	1	1-10	5	3	51+	2	1	27	25-29	0	1	1	1	1
19	0	0	4	32	0	0	1	0	1	1	0	1	0	31-40	Presbyterian	Yes, in the community	1	1	1	3	4	1	1	1	0	0	0	1	1	1	1	1	4	0		1	0			0
19	0	0	4	49	1	0	1	1	0	0	0	1	0	41-50	Catholic	Yes, at the institution/facility	1	0	1	4	4	1	1	1	0	0	0	1	1	1	0	0	1	1-10	4	1	0			1-10	1	1	30	30-34	1	1	1	0	0
19	0	0	4	36	0	1	0	0	1	1	0	0	0	31-40	Presbyterian	Yes, in the community	1	0	1	5	2	0	1	0	0	0	0	1	1	0	1	2	4	1-10	5	1	1-10	5	2	0									1
19	0	1	4	40	0	0	0	0	1	0	0	0	0	31-40	Other	Yes, in the community	1	1	1	2	2	1	1	1	0	0	0	0	1	1	1	1	4	1-10	5	1	1-10	5	4	51+	1	1	29	25-29	0	1	1	1	0
19	0	0	4	47	0	0	1	0	1	0	0	1	0	41-50	Other	Yes, in the community	1	1	1	3	4	1	1	1	1	1	1	0	1	1	1	1	4	51+	3	0	51+	4	5	11-50	2	0	24	20-24	0	1	1	1	0
19	0	0	2	22	0	1	0	1	0	1	0	0	0	20-30	Other Christian	Yes, at the institution/facility	1	0	0	3	2	1	1	1	1	1	1	1	1	1	1	5	0	11-50	3					11-50	3	1	35	35-45	0	1	1	1	0
19	0	0	3	56	0	1	1	1	0	0	0	0	0	51+	Other Christian	Yes, at the institution/facility	1	1	1	2	2	0	0	0	0	0	1	0	1	0	0	4	0	0						11-50	1	1	35	35-45	0	1	1	0
19	0	0	6	57	0	1	1	0	0	0	1	0	0	51+	Other Christian	No	1	1	1	3	3	0	0	0	0	0	1	1	1	0	0	3	0	0						0
19	0	0	3	56	0	1	1	0	0	0	0	0	0	51+	Other Christian	No	1	1	1	2	2	0	0	0	0	0	1	1	1	0	0	3	0	11-50	5					11-50	1	1	35	35-45	0	1	1	0	0
19	0	0	6	26	0	0	0	1	0	1	0	0	0	20-30	Other Christian	Yes, at the institution/facility	1	0	1	2	2	1	1	1	1	1	1	1	1	1	1	4	2	1-10	5	1	1-10	1	1	1-10	4	1	32	30-34	1	1	1	1	0
19	0	0	6	36	0	0	1	0	1	1	0	0	0	31-40	Other Christian	Yes, in the community	1	1	1	2	2	1	1	1	1	1	1	1	1	1	1	4	1	11-50	5					11-50	4	0	17	15-19	0	1	1	0	1
19	0	0	4	50	0	0	0	0	1	1	0	0	0	41-50	Presbyterian	Yes, in the community	1	1	1	1	1	1	1	0	1	1	0	0	1	0	1	3	3	1-10	1	0	1-10	1	3	1-10	3	0	18	15-19	0	1	1	1	0
19	0	1	4	39	0	0	1	0	1	0	0	0	0	31-40	Other Christian	Yes, in the community	1	1	1	4	2	1	1	1	1	1	0	1	1	0	1	2	3	11-50	5	0	11-50	1	2	11-50	3	1	17	15-19	0	1	0	1	0
19	0	0	4	32	0	0	0	0	1	0	1	0	0	31-40	Other Christian	Yes, in the community	1	1	1	4	3	1	1	0	1	1	1	0	1	1	0	0	5	1-10	5	1	1-10	5	3	0									1
19	0	0	4	30	1	0	0	0	1	0	0	0	0	20-30	Catholic	Yes, in the community	1	1	1	4	2	1	1	1	0	0	0	0	1	1	0	2	3	1-10	1	1	1-10	5	5	11-50	2	1	28	25-29	0	1	1	0	0
19	0	0	4	37	0	1	1	0	1	1	1	0	0	31-40	Presbyterian	Yes, in the community	1	1	1	2	3	1	0	1	0	0	0	0	1	0	0	2	2	11-50	5	0	0			11-50	1	1	25	25-29	0	1	1	0	1
19	0	0	4	34	0	1	0	0	1	1	0	0	0	31-40	Other Christian	Yes, in the community	1	1	1	2	2	0	0	0	1	0	0	0	1	0	0	3	3	11-50	4					51+	2	1	29	25-29	0	1	1	1	0
5	1	0	4	40	0	1	1	0	1	0	0	0	0	31-40	Other Christian	Yes, in the community	1	1	1	4	2	0	1	1	1	0	0	0	1	1	0	1	4	1-10	5	1	0			11-50	1	1	28	25-29	0	1	1	1	1
5	1	1	3	48	1	1	1	0	0	0	0	0	1	41-50	Catholic	No	1	1	1	3	5	1	1	0	1	0	0	1	1	0	0	5	0	51+	5					51+	2	0			0	0	0	0	1
5	1	1	3	28	1	1	0	1	0	1	0	0	1	20-30	Catholic	Yes, at the institution/facility	1	0	0	5	5	1	0	0	1	0	0	1	0	0	0	5	5	0						0
5	1	1	6	29	1	0	1	0	1	0	0	0	0	20-30	Catholic	Yes, in the community	0	0	0	4	2	0	0	0	0	0	0	0	0	0	0	5	0	0						0
5	1	0	3	54	1	1	1	0	1	0	0	0	1	51+	Catholic	Yes, in the community	1	1	1	5	5	1	1	0	1	0	1	1	1	0	0	5	0	11-50	5	0		1	1	11-50	2	1	19	15-19	0	0	0	1	0
5	1	0	2	27	1	0	0	1	0	1	0	0	1	20-30	Catholic	Yes, at the institution/facility	1	0	0	5	5	1	0	0	1	1	1	1	1	1	1	3	0	51+	5	1	51+	1	1	51+	3	0	35	35-45	0	1	0	1	1
5	1	0	2	21	1	0	0	0	1	1	0	0	1	20-30	Catholic	Yes, in the community	1	0	0	5	5	1	0	0	0	0	1	1	1	1	0	5	0	51+	5					0									1
5	1	0	2	29	1	0	1	0	1	1	0	0	0	20-30	Catholic	Yes, in the community	1	0	0	3	2	1	0	0	0	0	1	1	1	1	0	5	0	51+	5					11-50	4	0	21	20-24	0	1	1	1	1
5	1	1	3	47	1	0	1	0	1	0	0	0	0	41-50	Catholic	Yes, in the community	1	1	1	3	2	0	0	0	0	0	0	0	0	0	1	5	0	0						0
5	1	0	6	37	1	1	0	1	0	1	0	0	1	31-40	Catholic	Yes, at the institution/facility	1	0	1	5	5	1	1	1	1	1	1	1	1	1	1	5	0	51+	5					51+	3	0	17	15-19	0	1	1	1	1
5	1	1	4	39	1	0	1	0	0	0	0	1	0	31-40	Catholic	No	1	1	1	2	4	1	1	1	1	1	0	1	1	1	1	4	1	51+	5	1	1-10	5	3	51+	2	0	36	35-45	0	1	0	0	0
5	1	1	4	30	0	1	1	0	1	1	0	1	0	20-30	Other Christian	Yes, in the community	1	1	1	2	4	1	1	1	1	1	0	1	1	1	1	4	1	11-50	4	1	1-10	5	3	51+	2	1	30	30-34	0	1	1	1	0
5	1	1	4	43	0	0	1	0	1	0	0	1	0	41-50	Presbyterian	Yes, in the community	1	1	1	4	4	1	1	1	1	0	0	1	1	1	0	1	4	1-10	5	1	1-10	5	3	51+	3	1	25	25-29	0	1	1	1	1
5	1	1	4	27	0	1	0	0	0	0	0	1	0	20-30	Other Christian	No	1	1	1	2	4	1	1	1	1	0	0	1	1	1	0	1	4	1-10	1	1	11-50	2	3	11-50	2	1	24	20-24	0	1	1	1	0
5	1	1	4	36	1	0	1	0	0	0	0	0	1	31-40	Catholic	No	1	1	1	4	5	1	1	1	1	0	0	1	1	1	0	4	2		2	1		2	3	51+	4	1	26	25-29	0	0	1	1	0
5	1	1	4	42	0	0	1	0	1	0	0	0	1	41-50	Other Christian	Yes, in the community	1	1	1	4	5	1	1	1	0	0	0	1	1	1	0	1	4	1-10	5	1	1-10	1	3	11-50	4	1	23	20-24	0	1	0	0	0
5	1	1	4	28	0	0	0	0	1	0	1	0	0	20-30	Other Christian	Yes, in the community	1	1	1	5	3	1	1	1	1	1	0	0	1	1	1	1	4	11-50	5	1	1-10	5	5	51+	3	1	22	20-24	0	1	1	1	1
1	1	1	6	33	0	0	1	0	0	0	0	1	0	31-40	Other Christian	No	1	1	1	3	4	0	0	0	0	0	0	0	0	0	0	5	0	0						0
1	1	1	2	59	1	1	0	1	0	0	0	1	0	51+	Catholic	Yes, at the institution/facility	1	1	1	3	4	1	1	1	1	1	1	1	1	1	1	5	0	11-50	5					11-50	4	0	17	15-19	0	1	1	1	1
1	1	1	2	64	0	1	0	1	0	0	0	1	0	51+	Other Christian	Yes, at the institution/facility	1	1	1	5	4	1	1	1	1	1	1	1	1	1	1	5	0	51+	5	1	51+	1	1	51+	4	1	22	20-24	0	1	1	1	1
1	1	0	4	43	0	0	1	0	0	0	0	1	0	41-50	Other Christian	No	1	1	1	3	4	0	0	0	0	0	0	0	1	0	0	3	3	0		0	1-10	1	1	11-50	2	1	27	25-29	0	1	0	1
1	1	1	4	57	0	0	0	0	1	0	0	0	1	51+	Other	Yes, in the community	0	1	1	2	5	1	1	0	1	0	0	0	1	0	0	2	4	11-50	5	0	11-50	3	3	1-10	1	1	25	25-29	1	1	0	1	1
1	1	1	4	51	1	0	1	0	1	0	0	1	0	51+	Catholic	Yes, in the community	0	1	1	4	4	1	1	1	0	0	0	0	1	0	0	3	3	0		1	0			1-10	3	1	17	15-19	0	1	1	1
1	1	0	4	44	0	0	1	1	0	0	0	0	1	41-50	Other Christian	Yes, at the institution/facility	1	1	1	3	5	1	1	0	1	0	0	0	1	1	0	4	2	11-50	5	1	1-10	5	3	11-50	2	1	35	35-45	0	1	0	0	1
1	1	1	4	35	0	1	1	0	1	0	0	1	0	31-40	Other Christian	Yes, in the community	0	1	1	3	4	0	0	0	0	0	0	0	1	0	0	2	4	0		1	0			1-10	1	1	28	25-29	0	1	1	1
1	1	1	4	39	0	1	0	0	1	0	0	1	0	31-40	Other Christian	Yes, in the community	1	1	1	3	4	1	1	0	1	0	0	1	1	0	0	4	1	1-10	5	0	1-10	3	3	1-10	1	1	32	30-34	0	1	1	0	0
1	1	1	4	44	1	0	1	1	0	0	0	1	0	41-50	Catholic	Yes, at the institution/facility	1	1	1	4	4	1	1	0	1	1	0	0	1	1	1	3	3	11-50	5	1	1-10	4	3	11-50	2	1	15	15-19	0	1	1	1	1
1	1	1	4	27	0	0	0	0	1	0	0	0	1	20-30	Other Christian	Yes, in the community	1	1	1	4	5	1	1	0	1	0	0	1	1	1	0	3	3	0		1	0			11-50	1	1	25	25-29	0	1	1	1
1	1	1	3	32	1	1	1	1	0	0	0	1	0	31-40	Catholic	Yes, at the institution/facility	1	1	1	4	4	0	0	0	0	0	0	0	0	0	0	5	0	0						0
1	1	1	6	54	0	0	1	0	0	0	0	0	1	51+	Other Christian	No	0	1	1	2	5	0	0	0	0	0	0	0	0	0	0	4	0	0						0
1	1	0	3	28	1	1	0	1	0	0	0	1	0	20-30	Catholic	Yes, at the institution/facility	1	0	1	3	4	0	0	0	1	0	0	1	1	0	0	5	0	51+	5					51+	4	0	16	15-19	0	1	1	1	1
1	1	0	3	35	0	1	0	1	0	0	0	0	1	31-40	Other Christian	Yes, at the institution/facility	1	1	1	5	5	1	1	1	0	0	1	0	1	0	0	5	0	11-50	5					0									0
1	1	1	3	39	0	0	1	1	0	1	0	1	0	31-40	Other Christian	Yes, at the institution/facility	1	1	1	4	4	0	0	0	0	0	0	0	1	0	0	4	0	1-10	5					1-10	1	0	23	20-24	1	1	1	1	1
4	1	0	2	45	0	1	0	1	0	1	0	0	0	41-50	Presbyterian	Yes, at the institution/facility	1	1	1	2	2	1	1	0	1	0	1	1	1	1	1	5	0	51+	5					11-50	4	1	20	20-24	0	0	1	1	1
4	1	0	6	35	1	1	0	1	0	1	0	0	0	31-40	Catholic	Yes, at the institution/facility	1	1	1	3	2	1	1	1	1	1	1	1	1	1	1	3	3	11-50	5	1	11-50	3	5	0									1
4	1	0	6	27	1	1	0	0	1	1	0	0	0	20-30	Catholic	Yes, in the community	1	1	1	2	2	0	0	0	0	0	0	1	1	0	0	5	0	0						0
4	1	0	6	33	1	1	0	0	1	0	0	0	0	31-40	Catholic	Yes, in the community	1	1	1	4	2	0	0	0	0	0	0	0	1	0	0	5	0	51+	5					1-10	4	1	18	15-19	1	1	1	0	1
4	1	1	3	38	1	1	1	1	0	0	0	0	0	31-40	Catholic	Yes, at the institution/facility	1	1	1	2	2	0	0	0	0	0	0	0	0	0	0	4	0	1-10	3					1-10	4	0	32	30-34	1	1	1	1	0
4	1	0	3	46	1	1	1	0	1	1	0	0	0	41-50	Catholic	Yes, in the community	1	1	1	2	2	0	1	0	1	0	0	1	1	0	0	5	0	11-50	5					1-10	1	1	21	20-24	0	1	1	1	1
4	1	0	3	35	0	0	1	0	0	0	0	0	0	31-40	Presbyterian	No	1	1	1	2	2	0	0	0	0	0	0	0	0	0	0	4	0	0						0
4	1	1	2	26	0	0	0	1	0	1	0	0	0	20-30	Presbyterian	Yes, at the institution/facility	1	0	1	3	2	1	0	0	1	0	1	1	1	1	1	5	0	51+	5	1	51+	1	1	11-50	4	1	20	20-24	0	1	0	1	1
4	1	0	4	40	1	1	1	1	0	0	0	0	0	31-40	Catholic	Yes, at the institution/facility	1	1	1	2	2	0	1	1	1	0	0	1	1	1	0	1	4	1-10	5	1	1-10	5	5	11-50	2	1	22	20-24	0	1	1	1	0
4	1	1	4	45	1	0	0	0	1	1	0	0	0	41-50	Catholic	Yes, in the community	1	1	1	2	2	1	1	1	0	0	0	1	1	1	0	1	4	1-10	5	1	1-10	5	5	11-50	2	1	25	25-29	1	1	1	1	1
4	1	1	4	54	0	0	0	0	0	0	0	0	0	51+	Other	No	1	1	1	2	2	1	1	1	1	0	0	0	1	1	0	1	4	1-10	5	1	1-10	5	4	51+	4	1	25	25-29	0	1	1	1	1
4	1	0	4	32	1	1	1	0	1	1	0	0	0	31-40	Catholic	Yes, in the community	1	1	1	4	2	1	1	1	1	0	0	1	1	0	0	1	4	1-10	3	1	1-10	5	3	1-10	5	1	17	15-19	0	1	0	0	0
4	1	1	4	42	1	0	1	0	0	1	0	0	0	41-50	Catholic	No	1	1	1	2	2	1	1	1	1	1	0	1	1	1	1	1	4	1-10	2	1	1-10	5	4	1-10	2	1	18	15-19	1	1	1	1	0
4	1	1	6	44	1	0	1	1	0	0	0	0	0	41-50	Catholic	Yes, at the institution/facility	1	1	1	2	2	0	0	0	0	0	0	0	0	0	0	5	0	0						0
4	1	0	6	50	1	1	1	1	0	1	0	0	0	41-50	Catholic	Yes, at the institution/facility	1	1	1	1	2	1	0	0	1	0	0	0	1	0	0	4	1	1-10	5	1	11-50	1	3	0									0
4	1	1	4	30	0	0	0	1	0	1	0	0	0	20-30	Other Christian	Yes, at the institution/facility	1	1	1	4	2	1	1	1	1	0	0	0	1	1	0	2	3	11-50	3	1	1-10	5	4	11-50	1	1	20	20-24	0	1	1	1	0
2	1	0	4	40	0	0	0	0	1	0	0	0	0	31-40	Other	Yes, in the community	1	1	1	2	2	0	1	1	1	0	0	1	1	1	0	3	2		5	1	0			1-10	2	1	19	15-19	1	1	1	1	0
4	1	1	4	36	0	1	0	0	1	1	0	0	0	31-40	Presbyterian	Yes, in the community	1	1	1	2	2	1	1	1	0	0	1	1	1	1	0	3	5	1-10	4	1	1-10	5	5	0									0
4	1	1	4	37	0	1	0	0	0	1	0	0	0	31-40	Other Christian	No	1	1	1	2	2	1	1	1	1	0	0	1	1	1	1	1	4	1-10	2	1	1-10	5	3	11-50	4	1	24	20-24	0	1	1	1	0
4	1	1	4	34	1	1	0	0	1	1	0	0	0	31-40	Catholic	Yes, in the community	1	1	1	5	2	0	1	1	1	0	0	1	1	1	1	1	4	1-10	5	1	1-10	5	3	11-50	4	1	32	30-34	0	1	1	1	1
4	1	1	3	36	1	1	1	0	0	1	0	0	0	31-40	Catholic	No	1	1	1	2	2	0	0	0	0	0	0	1	1	0	0	5	0	0						0
4	1	1	3	39	0	1	0	0	0	1	0	0	0	31-40	Other Christian	No	1	1	1	2	2	0	0	0	0	0	0	1	1	0	0	5	0	0						0
4	1	0	3	56	1	1	0	1	0	0	0	0	0	51+	Catholic	Yes, at the institution/facility	1	1	0	2	2	0	1	1	0	0	1	1	1	0	1	4	1	1-10	5					11-50	4	1	25	25-29	0	1	1	1	0
4	1	1	3	40	1	1	0	0	1	0	0	0	0	31-40	Catholic	Yes, in the community	1	1	1	4	2	1	0	0	0	0	0	1	1	0	1	5	0	1-10	5					11-50	2	1	28	25-29	0	1	0	1	1
4	1	1	3	34	1	0	1	0	1	0	0	0	0	31-40	Catholic	Yes, in the community	1	1	1	2	2	1	1	0	1	1	0	0	0	1	1	4	2	51+	2	0	51+	1	3	11-50	2	1	34	30-34	0	1	1	1	0
4	1	0	3	27	1	1	1	0	1	0	0	0	0	20-30	Catholic	Yes, in the community	1	1	0	2	2	1	0	0	0	0	0	0	0	0	0	5	0	0						0
4	1	1	3	38	1	1	1	1	0	0	0	0	0	31-40	Catholic	Yes, at the institution/facility	1	1	1	2	2	0	0	1	1	0	0	0	0	0	0	5	0	51+	4	1	11-50	2	3	11-50	2	0	22	20-24	0	1	1	1	0
4	1	1	3	36	0	1	1	1	0	0	0	0	0	31-40	Presbyterian	Yes, at the institution/facility	1	1	1	2	2	0	0	0	0	0	0	0	1	0	0	5	0	0						1-10	2	1	32	30-34	0	1	0	1
4	1	1	3	42	1	1	1	1	0	0	0	0	0	41-50	Catholic	Yes, at the institution/facility	1	1	1	4	2	0	0	0	0	0	0	0	0	0	0	2	0	0						0
4	1	0	4	50	1	1	0	1	0	0	1	0	0	41-50	Catholic	Yes, at the institution/facility	1	1	1	3	3	0	1	1	0	0	0	1	1	0	0	4	4	1-10	5					1-10	2	0	20	20-24	0	1	1	1	1
4	1	1	2	44	1	1	1	1	0	1	0	0	0	41-50	Catholic	Yes, at the institution/facility	1	1	1	3	2	1	0	0	1	1	1	1	1	1	0	4	0	11-50	5	1	51+	2	3	11-50	1	0			0	1	0	1	1
4	1	1	2	61	1	1	0	1	0	1	0	0	0	51+	Catholic	Yes, at the institution/facility	1	1	1	2	2	1	1	0	1	1	1	1	1	1	1	5	0	11-50	3	1	11-50	1	1	0									0
20	0	0	2	26	1	1	1	1	0	1	0	0	0	20-30	Catholic	Yes, at the institution/facility	1	0	0	2	2	1	1	1	1	0	1	1	1	1	1	4	0	51+	5					51+	4	1	23	20-24	0	1	0	0	1
20	0	0	6	32	0	0	0	1	0	0	0	0	0	31-40	Other Christian	Yes, at the institution/facility	1	1	1	4	2	0	0	0	0	0	0	0	0	0	1	3	0	1-10	5					0									0
20	0	0	6	50	1	0	1	0	1	0	0	0	0	41-50	Catholic	Yes, in the community	1	1	1	2	2	0	0	0	0	0	0	0	0	0	0	4	0	0						0
20	0	0	2	24	0	1	0	1	0	1	0	0	0	20-30	Other Christian	Yes, at the institution/facility	1	0	0	2	2	1	1	0	0	0	1	1	1	1	1	5	0	51+	5					11-50	2	0	20	20-24	0	1	1	1	0
20	0	0	1	30	0	0	0	1	0	1	0	0	0	20-30	Other Christian	Yes, at the institution/facility	1	1	1	4	2	1	1	1	1	0	1	1	1	0	1	4	0	1-10	4	1	1-10	1	1	1-10	2	1	21	20-24	0	1	1	1	0
20	0	0	3	28	0	1	0	1	0	0	0	0	0	20-30	Presbyterian	Yes, at the institution/facility	1	1	1	2	2	0	0	0	0	0	1	1	0	0	0	5	0	51+	5		0			1-10	3	1	18	15-19	0	1	1	1	0
20	0	0	3	38	0	0	0	0	0	0	0	0	0	31-40	Other Christian	No	1	1	1	2	2	1	0	0	0	0	0	0	0	0	0	4	0	0						0
20	0	0	3	27	0	1	1	1	0	0	0	0	0	20-30	Other	Yes, at the institution/facility	1	1	1	2	2	0	0	0	0	0	0	1	0	0	0	5	0	0		1	0			0
20	0	0	3	40	1	0	0	0	1	0	0	0	0	31-40	Catholic	Yes, in the community	1	0	1	3	2	0	0	0	0	0	0	0	0	0	0	3	0	0						0
20	0	0	3	28	1	0	1	0	1	0	0	0	0	20-30	Catholic	Yes, in the community	1	1	1	1	2	0	0	0	0	0	0	0	0	0	0	5	0	0						0
20	0	0	4	34	0	1	1	0	1	0	0	0	0	31-40	Presbyterian	Yes, in the community	1	1	1	4	2	0	1	1	1	0	0	1	1	1	0	2	4	11-50	5	0	11-50	2	2	51+	2	1	30	30-34	0	1	1	1	1
20	0	0	4	38	0	1	1	0	1	0	0	1	0	31-40	Presbyterian	Yes, in the community	1	1	1	2	4	1	0	0	0	0	0	0	1	0	0	1	4	11-50	5	1	11-50	4	4	11-50	2	1	24	20-24	0	0	0	1	1
20	0	0	4	31	0	0	1	0	1	0	0	0	0	31-40	Presbyterian	Yes, in the community	1	1	1	2	2	1	1	1	0	0	0	0	1	1	0	1	4	1-10	2	1	1-10	5	2	51+	2	1	26	25-29	0	1	1	0	0
20	0	0	4	32	0	0	1	0	1	0	0	0	0	31-40	Other	Yes, in the community	0	1	1	2	2	0	1	1	1	0	0	0	1	1	0	1	4	11-50	5	1	11-50	2	3	11-50	1	0	40	35-45	0	1	1	1	1
20	0	0	4	38	0	0	1	0	1	0	0	0	0	31-40	Presbyterian	Yes, in the community	1	1	1	2	2	1	1	1	1	0	0	1	1	1	1	1	4	11-50	2	1	11-50	5	3	51+	2	1	18	15-19	0	1	1	1	0
20	0	0	4	28	0	0	0	0	1	0	0	0	0	20-30	Other Christian	Yes, in the community	1	1	1	2	2	1	1	1	0	0	0	0	0	1	0	1	4	1-10	5	0	11-50	4	5	11-50	2	0	16	15-19	0	0	1	1	1
20	0	0	4	38	0	1	1	0	0	0	0	0	0	31-40	Other	No	1	1	1	2	2	0	0	0	1	1	0	0	1	0	0	3	3	51+	5					0									0
20	0	0	4	41	0	1	1	0	1	0	0	0	0	41-50	Presbyterian	Yes, in the community	1	1	1	2	2	0	1	1	0	0	0	1	1	0	0	3	4	11-50	5	1	51+	4	3	51+	2	1	18	15-19	1	1	1	1	1
20	0	0	4	32	0	1	1	0	1	0	0	0	0	31-40	Other Christian	Yes, in the community	1	1	1	2	2	1	1	0	1	0	0	0	1	1	0	1	4	0		1	1-10	3	3	1-10	4	1	28	25-29	0	1	1	1
20	0	0	4	28	0	1	1	0	1	0	0	0	0	20-30	Presbyterian	Yes, in the community	1	1	1	4	2	1	0	0	1	0	0	1	1	1	0	2	4	51+	3	1	1-10	5	2	1-10	4	1	20	20-24	0	1	1	1	0
20	0	0	4	35	0	0	0	0	1	0	1	0	0	31-40	Presbyterian	Yes, in the community	1	1	1	2	3	1	1	0	1	0	0	0	1	1	0	3	3	1-10	5	0	1-10	5	3	1-10	1	1	27	25-29	1	1	0	1	0
20	0	0	4	45	1	0	0	0	1	0	0	0	0	41-50	Catholic	Yes, in the community	1	1	1	2	2	1	1	1	1	1	0	0	1	1	0	1	4	11-50	5	1	11-50	5	5	51+	1	1	20	20-24	0	1	1	1	1
20	0	0	4	39	0	0	1	1	0	0	0	0	0	31-40	Other Christian	Yes, at the institution/facility	1	1	1	2	2	1	1	1	0	0	0	0	1	0	0	1	4	1-10	1	0	1-10	1	5	1-10	5	1	18	15-19	0	1	1	1	0
20	0	1	4	38	0	0	1	0	1	0	0	0	0	31-40	Other Christian	Yes, in the community	1	1	1	5	2	1	1	1	0	0	0	1	0	1	0	2	4	1-10	5	1	1-10	4	2	51+	2	0	16	15-19	0	1	1	1	1
20	0	0	4	41	1	0	1	0	1	0	0	0	0	41-50	Catholic	Yes, in the community	1	1	1	2	1	1	1	1	1	0	0	1	1	1	0	0	0	0						0
20	0	0	4	41	0	0	1	0	0	0	0	0	0	41-50	Other Christian	No	1	1	1	2	2	0	0	0	0	0	0	0	0	0	0	1	4	11-50	5					11-50	4	0	17	15-19	0	1	1	1	1
[truncated: 1 more columns]

## Sheet: VarLabels
Variable	Label
health_facility	q1001. health facility
treatment	Treatment area
csc_part	Participated in CSC
type_of_health_worker	q1006. type of health worker
age	Age
catholic	Catholic
female	Female
ngoni	Ngoni
live_at_facility	Lives at facility
live_in_community	Lives in community
electric	Electricity in home
ThirtyTo59	30-59 minutes from main road
OneTo2Hours	1-2 hours from main road
MoreThan2Hours	More than 2 hours from main road
age_cat
relig
comm_work
metal_roof	Metal roof on home
four_years_since_grad	Four or more years since graduation
TwoPlusYears	Two or more years in position
dist_supplies	How far are you from a place to get basic supplies?
dist_road	How far are you from a main road?
anc_resp	Responsible for antenatal care (ANC)
fpc_resp	Responsible for family planning counseling
fpp_resp	Responsible for family planning provision
hivc_resp	Responsible for HIV/PMTCT counseling
hivt_resp	Responsible for HIV testing
lad_resp	Responsible for labor and delivery
ppfup_resp	Responsible for post-partum follow-up
bfc_resp	Responsible for breastfeeding counseling
rk_resp	Responsible for record keeping/tracking/monitoring of pregnant & post-partum women
sup_resp	Responsible for supervision of other providers
prop_hrs_fac	Proportion of your working hours did you work at the health facility?
prop_hrs_comm	Proportion of your working hours did you work in the community?
num_wom_counc	Last month, how many pregnant women did you counsel?
contra_plan	Planning for contraception to avoid or delay another pregnancy after the baby is born?
rec_wom_saw	Do you record how any pregnant women or new mothers you see each month?
num_wom_saw	How many pregnant women or new mothers did you see in the last month?
home_visit	Pregnant women visited at home at least once during their pregnancy?
home_visit_times	Number of times visited pregnant women in catchment area at home during their pregnancy?
num_counc_fp	During the last month, how many women did you counsel about family planning?
yw_counsel	Of these women you counseled during the last month, about how many were young women or adolescents?
last_fp_mar	Thinking about the last time you provided family planning services to a woman, was she currently married?
last_fp_age	About how old was the last woman you counseled about family planning?
last_fp_age_cat
last_fp_part	Thinking about the last time you provided family planning services to a woman, did she come alone or with her partner?
fpc_private	Were you able to counsel her in a private place where no one could overhear your conversation?
fpc_wait	Did you ask her how long she wanted to wait before having a child/another child?
fpc_hiv	Did you talk to her about hiv prevention?
comp_anc	Comprehensive ANC
comp_fp	Comprehensive FP

## Sheet: ValLabels
variable	value	label
treatment	0	Control
	1	Treatment
type_of_health_worker	1	DOCTOR/CLINICAL OFFICER
	2	NURSE/MIDWIFE
	3	PATIENT ATTENDANT
	4	HEALTH SURVEILLACE ASSISTANT
	6	OTHER
age	20 - 30	20-30
	31 - 40	31-40
	41 - 50	41-50
	51 - HIGH	51+
catholic	0	Not Catholic
	1	Catholic
female	0	Male
	1	Female
ngoni	0	Other
	1	Ngoni
electric	0	No electricity, solar power or generator in home
	1	Electricity, solar power or generator in home
metal_roof	0	Roof on home is not metal
	1	Metal roof on home
four_years_since_grad	0	Four years or less since graduation
	1	More than four years since graduation
TwoPlusYears	0	Two years or less in position
	1	More than two in position
dist_supplies	1	No time (basic supplies in town)
	2	Less than 30 minutes
	3	30-59 minutes
	4	1-2 hours
	5	More than 2 hours
dist_road	1	No time (basic supplies in town)
	2	Less than 30 minutes
	3	30-59 minutes
	4	1-2 hours
	5	More than 2 hours
anc_resp	0	No
	1	Yes
fpc_resp	0	No
	1	Yes
fpp_resp	0	No
	1	Yes
hivc_resp	0	No
	1	Yes
hivt_resp	0	No
	1	Yes
lad_resp	0	No
	1	Yes
ppfup_resp	0	No
	1	Yes
bfc_resp	0	No
	1	Yes
rk_resp	0	No
	1	Yes
sup_resp	0	No
	1	Yes
prop_hrs_fac	0	NONE OF MY TIME (0%)
	1	ONLY A LITTLE OF MY TIME (<25%)
	2	LESS THEN HALF OF MY TIME (25-49%)
	3	AT LEAST HALF OF MY TIME (50-74%)
	4	MOST OF MY TIME (75% or more)
	5	ALL OF MY TIME (100%)
prop_hrs_comm	0	NONE OF MY TIME (0%)
	1	ONLY A LITTLE OF MY TIME (<25%)
	2	LESS THEN HALF OF MY TIME (25-49%)
	3	AT LEAST HALF OF MY TIME (50-74%)
	4	MOST OF MY TIME (75% or more)
	5	ALL OF MY TIME (100%)
contra_plan	1	NONE
	2	A FEW
	3	HALF
	4	MOST
	5	ALL
rec_wom_saw	0	Not yes
	1	Yes
home_visit	1	NONE
	2	A FEW
	3	HALF
	4	MOST
	5	ALL
home_visit_times	1	NEVER
	2	ONE TIME ONLY
	3	2 OR 3 TIMES
	4	4 TIMES
	5	MORE THAN 4 TIMES
yw_counsel	1	NONE
	2	A FEW
	3	HALF
	4	MOST
	5	ALL
last_fp_mar	0	Not yes
	1	Yes
last_fp_age	15 - 19	15-19
	20 - 24	20-24
	25 - 29	25-29
	30 - 34	30-34
	35 - 45	35-45
last_fp_part	0	Not with partner
	1	With partner
fpc_private	0	Not yes
	1	Yes
fpc_wait	0	Not yes
	1	Yes
fpc_hiv	0	Not yes
	1	Yes
comp_anc	0	No
	1	Yes
comp_fp	0	No
	1	Yes
